# Supplementary material for: Quantitative single-cell analysis of immunofluorescence protein multiplex images illustrates biomarker spatial heterogeneity within breast cancer subtypes
Source: Breast Cancer Res. 2021 Dec 18;23:114. doi: 10.1186/s13058-021-01475-y (PMC8684264; doi:10.1186/s13058-021-01475-y)
Supplement: Supplementary file 1 — Additional file 1. Cheung_BrCaMxIF_RawDataAllCells.csv. This file contains the raw MxIF data output from all single cells of the TMA analysed. [file 13058_2021_1475_MOESM1_ESM.csv]

CellID	slide	region	epithelial	qc_score	Perimeter	Eccentricity	MajorAxisLength	MinorAxisLength	NominalPostion_X	NominalPosition_Y	Cell_Area	Nuc_Area	ER_nuc	PR_nuc	HER2_memb	KI_nuc	P53_nuc	P53_cyt	P21_nuc	P16_nuc	CK_memb	CD8_memb	CD20_memb
1	20180823DCIS002	spot_008	0	1	477	0.676232755	130.4385834	96.09253693	2699	2821	6567	91	0	523.22	1023.47	1348.18	0	0	0	116.264	217.827	0	0
2	20180823DCIS002	spot_008	0	1	475	0.87239182	136.4316864	66.68878937	860	1619	6146	1100	0	681.378	489.853	0	0	0	0	1.57364	269.027	0	0
4	20180823DCIS002	spot_008	1	1	509	0.718458056	108.2885971	75.32233429	2047	350	5810	49	0	148.653	401.13	0	0	0	0	0	946.011	28.5345	0
5	20180823DCIS002	spot_008	0	1	498	0.823069155	123.8912964	70.36296844	1594	1861	5755	20	0	75.65	282.96	0	0	0.79156	0	0	270.479	0.623547	0.0721899
6	20180823DCIS002	spot_008	1	1	510	0.355687082	91.0986557	85.14126587	1954	2776	4855	588	0	131.595	281.159	50.9813	0	0	0	0.460884	2960.21	0	0
7	20180823DCIS002	spot_008	1	1	365	0.61780262	92.55760193	72.78111267	2404	1195	4790	192	0	122.13	327.167	0	0	0	0	4.39063	1009.56	0	0
8	20180823DCIS002	spot_008	1	1	465	0.803229988	111.1171188	66.18901825	2790	1198	4568	92	0	29.6522	436.117	0	0	0	0	0	4207.78	0	0
9	20180823DCIS002	spot_008	1	1	492	0.867777705	123.3587646	61.30345917	2853	601	4568	1036	0	89.0705	391.012	0	0	12.2686	0	1.07625	3657.38	405.896	0.316708
10	20180823DCIS002	spot_008	1	1	354	0.697052658	93.66657257	67.16080475	2254	1420	4456	23	0	0	126.348	0	0	0	0	0	2207.55	0.00828729	0
12	20180823DCIS002	spot_008	1	1	338	0.687034726	86.4668808	62.82896423	2339	1798	3760	980	0	4.38367	164.26	0	0	0	0	0	3592	0	0
13	20180823DCIS002	spot_008	1	1	354	0.612828791	80.79470825	63.84524536	2331	1653	3759	1780	0	52.7573	210.859	0	0	0	0	36.623	2542.25	0	0
14	20180823DCIS002	spot_008	1	1	298	0.741346657	85.5692215	57.42741394	1591	1698	3603	83	0	37.7108	253.338	0	0	0	0	7.59036	4454.03	0	0
15	20180823DCIS002	spot_008	1	1	350	0.894968331	105.4069824	47.02518463	2203	1099	3513	975	0	147.605	714.973	0	0	0	10.5395	49.1549	2225.54	10.1379	6600.3
16	20180823DCIS002	spot_008	1	1	335	0.84606576	92.29898071	49.20261383	2457	1510	3494	294	0	7.10204	182.38	0	0	0	0	0	3349.15	0	0
17	20180823DCIS002	spot_008	1	1	308	0.80211252	88.28588104	52.72193909	2453	1435	3482	901	0.235294	118.866	179.146	0	0	0	0	66.3685	5646.81	0.445783	42.988
18	20180823DCIS002	spot_008	1	1	363	0.630672276	82.13101959	63.73771667	1965	2846	3406	713	0	33.4348	326.322	0	0	0	0	0	3444.91	0	0
19	20180823DCIS002	spot_008	1	1	314	0.772994339	87.16633606	55.29944992	1814	2831	3388	104	0	157.548	324.542	0	0	0	0	0	4394.47	0	0
20	20180823DCIS002	spot_008	1	1	430	0.854327917	113.187233	58.8272934	2393	1467	3217	651	0	56.3902	123.747	788.247	0	0	0	0.261137	1787.9	110.969	0
22	20180823DCIS002	spot_008	1	1	342	0.763575554	80.68299866	52.09850311	2256	1814	3018	271	0	31.1845	236.888	0	0	0	0	0	3148.45	0	0
24	20180823DCIS002	spot_008	1	1	308	0.539593041	69.77680206	58.74689865	2097	2890	2978	99	0	22.8687	708.156	0	0	0	0	0	1087.95	0	0
25	20180823DCIS002	spot_008	1	1	291	0.622466147	70.46987915	55.15302277	1282	102	2830	623	0	17.1091	459.898	0	0	0	0	0	3410.61	0	0
26	20180823DCIS002	spot_008	1	1	339	0.686126232	75.81656647	55.15522385	1954	341	2778	368	0	211.375	865.259	46.7446	0	0	0	3.20109	471.511	360.145	0
27	20180823DCIS002	spot_008	1	1	289	0.802307248	81.3782196	48.57557297	1202	1565	2672	543	0	12.7385	262.985	0	0	0	0	0	2729.7	0	0
28	20180823DCIS002	spot_008	1	1	255	0.759620726	74.26439667	48.29906082	2493	1954	2671	262	0	38.5992	249.515	0	0	0	0	0	2715.94	0	0
30	20180823DCIS002	spot_008	1	1	363	0.921910167	101.275177	39.23439026	2690	1432	2664	18	0	219.889	914.764	0	0	0	0	0	2549.57	0	0
31	20180823DCIS002	spot_008	1	1	266	0.7841295	71.8842392	44.61116028	695	2066	2640	1150	0	20.6661	285.849	97.3261	0	0	0	0	1054.65	0	0
32	20180823DCIS002	spot_008	1	1	278	0.699242651	70.31980133	50.27052689	2452	1980	2640	1098	0	90.4226	223.175	0	0	0	0	0	2022.23	0	0
33	20180823DCIS002	spot_008	1	1	258	0.401887417	63.3539505	58.01251984	1220	52	2628	424	0	45.6486	569.656	0	0	0	253.021	0	1275.19	0	0
34	20180823DCIS002	spot_008	1	1	303	0.232747078	61.50162506	59.81262589	2911	2748	2617	1004	0	23.6056	996.815	0.153386	0	0	0	0.364542	4008.18	0	0
35	20180823DCIS002	spot_008	1	1	269	0.870889008	148.3805695	72.92604828	917	1638	2609	828	0	114.391	298.771	5.15338	0	0	0	0	2762.12	0	0
37	20180823DCIS002	spot_008	1	1	259	0.756243944	76.41954803	50.00052643	2200	1625	2582	1025	0	5.15707	170.976	20.8927	0	0	0	0	4325.73	0	0
38	20180823DCIS002	spot_008	1	1	413	0.580931067	74.15446472	60.35822678	862	2129	2566	521	0	26.4549	323.467	0	0	0	0	1.94818	1263.89	0	0
41	20180823DCIS002	spot_008	1	1	265	0.869979739	79.60402679	39.25174332	472	1805	2529	1277	0	12.2858	180.225	0.0360219	0	0	0	0	889.937	0	0
43	20180823DCIS002	spot_008	1	1	271	0.808129549	75.50089264	44.47038651	1264	1868	2518	375	0	166.056	255.317	0	0	0	0	49.8213	1038.54	0	0
44	20180823DCIS002	spot_008	1	1	290	0.66126591	71.23525238	53.4372406	1812	325	2514	333	0	54.7958	436.576	0	0	0	0	0	3620.83	86.6812	0
46	20180823DCIS002	spot_008	1	1	240	0.873744071	123.727356	60.17924881	2143	1246	2493	551	0	201.408	420.421	0	0	0	0	0	4968.55	0	0
47	20180823DCIS002	spot_008	1	1	286	0.853443861	84.24003601	43.90462494	2959	2427	2484	429	0	183.958	1243.29	2.80186	0	0	0	6.35897	4615.56	0	0
48	20180823DCIS002	spot_008	1	1	307	0.914177537	96.92601776	39.28546524	2305	1245	2482	912	0	56.2072	412.411	0	0	0	0.815789	0	17544.1	0	0
50	20180823DCIS002	spot_008	1	1	242	0.661570549	64.8758316	48.64927673	1673	319	2468	191	0	54.1099	243.633	0	0	0	0	0	4469.05	33.4788	0
52	20180823DCIS002	spot_008	1	1	397	0.809872329	83.5202713	48.99350739	2359	1590	2435	677	0	937.217	202.738	0	0	0	0	192.728	3422.31	0	0
53	20180823DCIS002	spot_008	1	1	270	0.833400667	75.65531158	41.81236267	2527	1551	2427	1143	0	14.6404	384.356	188.863	0	0	0	0	4420.41	0	0
54	20180823DCIS002	spot_008	1	1	304	0.816830814	81.23854828	46.86467743	2978	1973	2424	810	0	99.4852	691.556	0	0	0	64.0852	0	2905.94	0	0
55	20180823DCIS002	spot_008	1	1	307	0.394722462	63.78860092	58.60899353	2261	1873	2422	602	0	28.6213	130.057	0	0	0	0	0.0431894	3692.38	0	0
56	20180823DCIS002	spot_008	1	1	261	0.796261609	74.1579361	44.8620224	2974	2718	2421	799	0	85.2391	809.038	0	0	0	0	0.212766	3605.28	0	0
58	20180823DCIS002	spot_008	1	1	312	0.900068223	93.59790802	40.78519058	2468	2517	2416	632	0	21.5348	274.996	0	0	0	0	0	4062.01	0	0
59	20180823DCIS002	spot_008	1	1	288	0.846543789	79.67046356	42.41010666	1798	1234	2400	466	0	262.38	293.433	0	0	0	0	25.0901	4669.23	133.353	0
60	20180823DCIS002	spot_008	1	1	309	0.917823374	88.64330292	35.19041824	2590	1814	2395	1067	0	108.853	872.262	0	0	0	62.9269	4.01874	6638.8	0	0
62	20180823DCIS002	spot_008	1	1	296	0.786860228	73.11310577	45.1203804	1737	300	2369	275	0	113.975	352.346	0	0	0	1897.79	0.0290909	3014.6	0	0
63	20180823DCIS002	spot_008	1	1	272	0.831443846	77.75402832	43.20082092	1423	3000	2359	950	0	226.26	1004.36	0	0	0	143.528	3.63579	1803.79	0	0
64	20180823DCIS002	spot_008	1	1	266	0.776277363	70.39133453	44.37409973	2193	1221	2359	130	0	51.6231	326.446	0	0	0	0	116.377	12007.2	0	0
66	20180823DCIS002	spot_008	1	1	279	0.814125121	75.42877197	43.80069351	1267	1632	2346	688	0	224.983	749.616	0	0	0	0	56.4608	6201.11	0	0
71	20180823DCIS002	spot_008	1	1	292	0.482971191	60.80466843	53.24277115	2343	1437	2295	133	0	8.54887	122.175	13505.8	0	0	0	0	2390.14	8.48249	0
72	20180823DCIS002	spot_008	1	1	228	0.41138941	53.62192154	48.8742218	2516	2973	2286	956	0	158.506	1515.77	0	0	0	0	7.84833	8788.84	0	0
73	20180823DCIS002	spot_008	1	1	246	0.701194048	67.81204224	48.34798431	2022	2809	2281	57	0	167.895	311.476	0	0	0	0	0	3014.39	0	0
75	20180823DCIS002	spot_008	1	1	251	0.568976939	64.32550049	52.89830017	2500	2717	2262	551	0	493.844	886.12	65.3376	0	0	0	17.1688	2990.66	0	0
77	20180823DCIS002	spot_008	1	1	274	0.676024318	66.58039093	49.06171417	3213	1732	2248	537	0	52.622	678.1	0	0	0	0	1.96648	5493.4	0	0
78	20180823DCIS002	spot_008	1	1	231	0.767882228	68.14131927	43.65071869	1618	268	2247	334	0	54.6856	512.406	0	0	0	0	0	1909.79	0	0
79	20180823DCIS002	spot_008	1	1	268	0.67394489	64.42771149	47.5980072	2040	480	2245	1411	0	365.586	931.461	709.094	0	0	0	2.6017	1165.36	0	0
82	20180823DCIS002	spot_008	1	1	328	0.878661335	87.51194763	41.78219223	1154	25	2218	158	0	109.962	484.584	0	0	0	0	0	1698.2	0.0860832	0
86	20180823DCIS002	spot_008	1	1	264	0.756994307	69.45677185	45.38454437	3118	1965	2196	1040	16.5644	93.2442	520.573	24.5183	0.0365385	3.86033	15.8606	0	1687.34	0	0
87	20180823DCIS002	spot_008	1	1	249	0.910456538	99.1480484	41.00810623	2543	2514	2184	244	0	198.238	629.114	0	0	0	6.93033	2.54918	3867.42	0	0
88	20180823DCIS002	spot_008	1	1	267	0.618909061	64.96373749	51.02658844	2916	2450	2179	114	0	4.62281	521.215	0	0	0	0	0	3499.13	0	0
89	20180823DCIS002	spot_008	1	1	291	0.919142127	92.64966583	36.4971199	2823	1284	2175	86	0	172.628	1131.54	0	0	0	0	144.581	12416.7	0	0
90	20180823DCIS002	spot_008	1	1	296	0.68128103	67.08518219	49.10782623	2520	3026	2159	1037	0	190.606	1351.31	0	0	0	2640.99	16.3414	1298.55	0	0
91	20180823DCIS002	spot_008	1	1	252	0.644732058	62.98913574	48.14944077	1941	1200	2155	687	0	98.3115	197.413	0	0	0	0	0	3708.91	512.462	0
92	20180823DCIS002	spot_008	1	1	233	0.989162683	365.3900757	53.64786911	1904	2811	2154	970	0	58.4948	366.897	0	0	0	0	0	2583.76	0	0
93	20180823DCIS002	spot_008	1	1	256	0.708887935	75.15426636	53.00788879	2804	1327	2142	1058	0	126.006	851.875	2298.31	0	0	0	0.808129	7969.88	0	0
94	20180823DCIS002	spot_008	1	1	242	0.954910278	145.2285004	43.11753845	1753	222	2138	1522	0	168.731	1367.42	10422.6	0	0	0.227989	5.13798	2429.16	0	0
97	20180823DCIS002	spot_008	1	1	325	0.887649179	88.73597717	40.86472702	2597	2721	2117	352	0	240.372	1538.2	0	0	0	0	0	3351	158.323	0
98	20180823DCIS002	spot_008	1	1	246	0.75247705	67.01961517	44.14035797	2303	2800	2116	775	0	79.8852	544.665	19.1742	0	0	0	0.747097	1038.48	0	0
101	20180823DCIS002	spot_008	1	1	226	0.72330451	61.6663475	42.58241272	2619	2534	2101	924	0	93.1071	412.38	21.7814	0	0	0	0	2327.49	0	0
102	20180823DCIS002	spot_008	1	1	300	0.891357422	64.19636536	29.10028839	2564	2040	2100	17	0	505	270.852	0	0	0	0	260.706	1408.89	0	0
104	20180823DCIS002	spot_008	1	1	234	0.520018518	56.9452858	48.64010239	787	362	2088	228	0	163.246	515.134	0	0	0	0	0	5474.27	0	0
106	20180823DCIS002	spot_008	1	1	233	0.708869576	58.47240829	41.24290466	2028	2570	2082	10	0	125.6	557.118	0	0	0	0	0	1175.5	0	0
107	20180823DCIS002	spot_008	1	1	240	0.675245702	61.12788391	45.08749008	345	607	2076	77	0	353.571	1001.27	0	0	0	0	114.662	1786.35	0	0
109	20180823DCIS002	spot_008	1	1	286	0.88829273	77.07696533	35.39973831	2583	1019	2072	1459	0	1634.6	3333.18	0.87183	0.0500343	0	932.132	2596.77	6049.11	759.521	0
110	20180823DCIS002	spot_008	1	1	240	0.28730467	56.13421631	53.76755524	1832	1375	2070	1526	0	817.493	640.153	0	0	0	0.0517693	215.835	2193.77	0	0
112	20180823DCIS002	spot_008	1	1	235	0.947774172	168.002533	53.58310699	2185	1275	2056	728	0	82.2431	226.692	0	0	0	686.5	0	3436.72	0	0
115	20180823DCIS002	spot_008	1	1	281	0.980739415	240.7744598	47.02822876	1533	1885	2050	1033	0	175.655	445	2228.65	0	0	0	0.100678	299.104	0	0.0112179
119	20180823DCIS002	spot_008	1	1	224	0.609777808	59.03429413	46.78895187	1435	63	2034	935	0	61.4171	454.765	2.14332	0	0	0	0	2436.95	0	0
120	20180823DCIS002	spot_008	1	1	239	0.68834883	63.95792389	46.3937912	2896	701	2033	1018	0	218.343	1725.24	0	0	0	4.78684	85.4273	9881.24	0	0
121	20180823DCIS002	spot_008	1	1	257	0.747138858	65.51264191	43.54415512	2771	1064	2030	672	0	360.287	949.219	0	0	0	0	252.101	8896.05	0	0
123	20180823DCIS002	spot_008	1	1	289	0.48925671	61.72523117	53.83303452	2527	1912	2021	342	0	83.2953	284.878	0	0	0	0	0	2554.25	0	0
125	20180823DCIS002	spot_008	1	1	240	0.821952045	69.68359375	39.68875885	959	1686	2011	717	0	2812.08	651.368	0	0	0	0	14.1464	474.475	0	0
126	20180823DCIS002	spot_008	1	1	262	0.961957514	159.1991119	43.49304962	3245	1777	2007	961	0	7.98335	656.599	0	0	0	0	5.52133	5892.39	0	0
127	20180823DCIS002	spot_008	1	1	228	0.745656729	86.7065506	57.7752037	2466	2976	2001	913	0	79.5641	801.609	0	0	0	1.96605	4.1402	8397.51	0	0
128	20180823DCIS002	spot_008	1	1	252	0.839500964	70.81874084	38.47994232	2765	2598	1997	15	0	97.3333	822.48	0	0	0	0	0	3513.32	0	0
130	20180823DCIS002	spot_008	1	1	229	0.804540873	66.71066284	39.61928177	2322	1894	1993	980	0	73.3684	237.804	640.261	0	0	0	0.00102041	3058.03	0	0
131	20180823DCIS002	spot_008	1	1	326	0.664126694	71.2588501	53.27453995	2524	1406	1988	358	0	11.5587	304.222	0	0	0	0	0	7726.21	0	0
132	20180823DCIS002	spot_008	1	1	264	0.806923449	65.23342133	38.53051376	3048	2022	1982	889	0	108.334	649.7	42.3858	0	0	0	0.586052	5088.69	0	0
133	20180823DCIS002	spot_008	1	1	222	0.78187716	65.28121948	40.69843292	2056	1354	1977	45	0	61.2667	215.938	0	0	0	0	0	4316.11	0	0
134	20180823DCIS002	spot_008	1	1	279	0.96196717	93.62636566	25.57545662	937	1525	1975	168	0	51.0893	1034.28	0	0	0	981.44	4.0119	1865.77	0	0
135	20180823DCIS002	spot_008	1	1	316	0.718122125	74.90476227	52.12750626	1328	1587	1972	243	0.0617284	257.074	429.449	0	0	0	0	0	3372.01	0.00886525	0
136	20180823DCIS002	spot_008	1	1	221	0.939251959	154.5745697	53.05437469	829	233	1970	888	0	154.795	870.037	0	0	0	0.608108	35.2748	4717.95	0	0
138	20180823DCIS002	spot_008	1	1	296	0.610051215	55.94568253	44.32923126	2552	977	1949	305	0	42.7607	472.534	0	0	0	0	0	5647.37	72.8725	0
140	20180823DCIS002	spot_008	1	1	249	0.691995978	60.19629669	43.45578766	2529	2618	1941	231	0	62.8788	572.751	0	0	0	0	0	7324.22	0	0
143	20180823DCIS002	spot_008	1	1	228	0.771081388	88.0821228	56.08510971	2482	3015	1935	152	0	161.151	547.476	0	0	0	0	31.7434	1546.11	0	0
144	20180823DCIS002	spot_008	1	1	276	0.493425965	61.33482361	53.34828186	2894	1380	1931	131	0	1465.99	2100.84	0	0	0	0	2578.85	5516.3	0	0
145	20180823DCIS002	spot_008	1	1	277	0.913020909	77.32648468	31.5424633	1797	207	1929	204	0	214.799	761.982	0	0	0	0	35.4069	3222.58	0	0
149	20180823DCIS002	spot_008	1	1	251	0.717251778	65.88232422	45.9077301	2283	2704	1926	1046	0	185.697	990.819	0.339388	0	0	0	3.90057	2418.14	0	0
150	20180823DCIS002	spot_008	1	1	227	0.514680564	55.20231628	47.3294754	815	283	1925	164	0	21.9756	257.252	0	0	0	0	0	3920.34	0	0
151	20180823DCIS002	spot_008	1	1	286	0.957353055	99.40406036	28.71988869	2789	854	1924	1156	0	1035.05	1925.5	0	0	0	0	513.035	10201.2	0	0
152	20180823DCIS002	spot_008	1	1	252	0.814713776	69.70224762	40.41777802	2381	1829	1919	135	0	31.8222	123.201	0	0	0	0	0	2695.56	0	0
158	20180823DCIS002	spot_008	1	1	244	0.682050109	91.12255859	66.63842011	1036	2173	1883	633	0	263.667	1008.02	0	0	0	0.624013	0	670.164	0	0
159	20180823DCIS002	spot_008	1	1	209	0.628562927	56.63619995	44.04930115	2466	1345	1865	140	0	465.679	443.426	0.5	0	0	0	0	6920.81	555.285	0
160	20180823DCIS002	spot_008	1	1	251	0.656882823	63.15466309	47.61815262	2617	2678	1858	532	0	162.124	1059.01	0	0	0	0	1.63346	7581.82	0	0
162	20180823DCIS002	spot_008	1	1	240	0.97199893	182.2431488	42.82445145	2942	694	1851	635	0	140.636	1344.97	0	0	0	6.86457	6.0126	10021.9	0	0
163	20180823DCIS002	spot_008	1	1	241	0.799977541	67.64871979	40.591259	2504	1592	1840	576	0	18.4253	265.36	161.09	0	0	0	0	3374.98	0	0
165	20180823DCIS002	spot_008	1	1	207	0.678460419	56.39022827	41.42634583	2734	2487	1836	704	0	64.9986	418.995	0	0	0	0	5.44034	4194.13	0	0
166	20180823DCIS002	spot_008	1	1	215	0.555185616	55.20060349	45.91180038	1000	2110	1828	686	0	429.762	1523.98	0	0	0	4.60787	121.551	3659.17	0	0
168	20180823DCIS002	spot_008	1	1	243	0.884029806	75.38194275	35.23582077	2224	1740	1827	575	0	9.34609	259.116	0	0	0	0	0	1427.37	0	0
172	20180823DCIS002	spot_008	1	1	238	0.91252315	123.1736374	50.3810997	2978	1071	1821	1145	0	124.107	769.426	0	0	0	0	0.224454	10641.5	14.4471	0
173	20180823DCIS002	spot_008	1	1	220	0.68527025	58.21207809	42.39521027	1155	1629	1820	834	0	42.3369	204.201	0	0	0	0	0	952.226	0	0
174	20180823DCIS002	spot_008	1	1	232	0.708714366	62.1868248	43.87252808	2447	2446	1817	12	0	223.917	1109.63	0	0	0	0	5.66667	4967.67	0	0
175	20180823DCIS002	spot_008	1	1	288	0.719362497	66.13350677	45.93864441	1837	2935	1814	388	0	130.92	823.794	26.4923	0	0	0	0.00515464	1548.95	0	0
176	20180823DCIS002	spot_008	1	1	294	0.806616962	68.73988342	40.63039017	2614	2122	1814	1107	0	41.0677	414.32	0	0	0	0	0	5141.7	0	0
177	20180823DCIS002	spot_008	1	1	216	0.915719211	151.9480591	61.05559158	2695	2434	1812	526	0	102.411	329.72	0	0	0	0	0	4119	0	0
178	20180823DCIS002	spot_008	1	1	208	0.812048137	65.18369293	38.04058456	2976	1905	1807	1059	0	111.969	789.379	714.768	0	0	0	0.583569	1649.81	0	0
179	20180823DCIS002	spot_008	1	1	209	0.858630419	66.54634857	34.11133957	2825	1030	1806	1149	0	506.554	2494.29	0	0	0	1434.69	35.2411	7911.23	0	0
180	20180823DCIS002	spot_008	1	1	227	0.966252744	173.9865723	44.81821823	2113	1159	1804	973	0	111.588	542	3.88798	0	0	0	0.0226105	4768.28	0	0
182	20180823DCIS002	spot_008	1	1	250	0.850747466	74.81806183	39.32248306	2417	3018	1792	819	0	52.5714	844.523	0	0	0	0	0	1690.17	0	0
184	20180823DCIS002	spot_008	1	1	247	0.566110969	59.33006668	48.90749741	2427	2546	1789	967	0	99.7311	459.389	0	0	0	0	0.161324	4045.73	0	0
185	20180823DCIS002	spot_008	1	1	204	0.961996973	194.7416229	53.17617035	2628	1099	1789	583	0	11.2075	737.748	21.4237	0	0	0	0	9720.58	0	0
186	20180823DCIS002	spot_008	1	1	229	0.814624965	58.7333107	34.06462097	2525	1034	1786	512	0	319.316	1038.84	0	0	0	0	84.5	7156	0	0
187	20180823DCIS002	spot_008	1	1	227	0.932288408	72.35367584	26.17146873	2452	2052	1785	817	0	29.5508	333.891	0.651163	0	0	0	0	4068.79	0	0
190	20180823DCIS002	spot_008	1	1	233	0.87175262	104.4782867	51.18874359	2704	2371	1778	564	0	92.8582	1102.08	0	0	0	0	0	6909.29	0	0
191	20180823DCIS002	spot_008	1	1	263	0.949093938	176.8213348	55.69752121	2429	1772	1773	1216	0	52.023	448.401	0	0	0	0	0.733553	4848.04	0	0
193	20180823DCIS002	spot_008	1	1	208	0.681420386	57.51530838	42.09500504	1554	1810	1768	659	0	16.5341	105.711	543.653	0	0	0	0	2358.07	0	0
194	20180823DCIS002	spot_008	1	1	267	0.616483867	62.30254364	49.05500031	2684	2057	1767	10	0	1.9	371.157	0	0	0	0	0	4883.99	0	0
195	20180823DCIS002	spot_008	1	1	223	0.508263528	53.14958191	45.7725029	633	2246	1763	218	0	97.4266	813.185	0	0	0	0	177.376	1700.86	0	0
196	20180823DCIS002	spot_008	1	1	272	0.882691324	71.00959778	33.37119293	2580	1069	1760	600	0	1038.91	1157.71	0	0	0	5.70167	282.42	15174.4	0	0
197	20180823DCIS002	spot_008	1	1	234	0.917460561	81.62969971	32.47447968	1959	1368	1756	424	0	87.4174	278.622	0	0	0	0	0	2266.15	0	0
198	20180823DCIS002	spot_008	1	1	228	0.414160728	57.24556732	52.10513306	2946	2362	1754	420	0	79.4357	487.133	29.7738	0	0	0	0	1715.58	439.56	0
201	20180823DCIS002	spot_008	1	1	253	0.830866277	70.5901413	39.28144836	2945	1118	1745	173	0	172.988	778.903	0	0	0	0	466.347	5578.71	0	0
202	20180823DCIS002	spot_008	1	1	201	0.758511841	57.7540741	37.6359787	2378	1779	1743	865	0	5.17341	189.096	0	0	0	0	0	9260.9	0	0
203	20180823DCIS002	spot_008	1	1	207	0.72257638	58.13051605	40.18510818	1147	1553	1738	1053	0	65.1985	199.826	3006.34	0	0	0	0	3040.36	0	0
204	20180823DCIS002	spot_008	1	1	240	0.856318772	95.48848724	49.31480026	2978	976	1738	16	0	202.5	838.955	0	0	0	0	0	3489.98	0	0
206	20180823DCIS002	spot_008	1	1	201	0.896357298	117.486557	52.08559036	1073	1784	1731	1057	0	18.3311	172.897	235.181	0	0	0	0	572.521	0	0
207	20180823DCIS002	spot_008	1	1	224	0.6986624	58.62424088	41.94279861	1935	2983	1731	932	0	179.023	473.873	0	0	0	4.90451	1.77253	1142.78	0	0
209	20180823DCIS002	spot_008	1	1	255	0.847726882	77.78063202	41.25740814	2799	1084	1720	734	0	152.337	950.316	0	0	0	0	0.0871935	11960.9	0	0
212	20180823DCIS002	spot_008	1	1	227	0.849416435	68.0704422	35.92234802	2703	1129	1711	761	0	25.9855	307.819	0	0	0	0	5.77661	4455.79	0	0
218	20180823DCIS002	spot_008	1	1	249	0.797791719	66.33512115	39.99564362	1043	1571	1703	18	0	14.5	300.3	0	0	0	0	0	2660.75	0	0
220	20180823DCIS002	spot_008	1	1	258	0.902553141	79.98657227	34.44050217	2439	1863	1700	589	0	1272.41	514.447	0.0814941	0	0	0	212.952	5487.76	0	0
221	20180823DCIS002	spot_008	1	1	207	0.751549125	61.47628021	40.55449295	2366	2768	1699	270	0	64.6481	545.681	0	0	0	0	0	2519.47	0	0
222	20180823DCIS002	spot_008	1	1	218	0.850099921	64.87509918	34.16461945	3135	1807	1697	351	0	13.8917	543.24	0	0	0	0	0	10535.3	0	0
224	20180823DCIS002	spot_008	1	1	205	0.620601833	55.12690353	43.2264328	1964	481	1688	581	0	328.867	1433.05	0	0	0	0	68.1239	5248.14	0	0
225	20180823DCIS002	spot_008	1	1	232	0.729018092	60.06399155	41.11346817	2071	1189	1686	291	0	237.491	962.971	0.474227	0	0	0	0.649485	6242.31	0	0
226	20180823DCIS002	spot_008	1	1	212	0.894604743	114.1203156	50.9956131	2278	2655	1686	55	0	257.455	536.133	0	0	0	0	16.2909	3911.49	0	0
227	20180823DCIS002	spot_008	1	1	242	0.783977687	64.21105194	39.86151505	2393	2675	1686	34	0	110.382	197.334	0	0	0	0	0	2050.06	0	0
229	20180823DCIS002	spot_008	1	1	253	0.881284833	74.42411041	35.17175293	2247	1707	1683	621	0	24.934	466.296	0	0	0	0	0	6380.34	0	0
231	20180823DCIS002	spot_008	1	1	224	0.851748884	66.0010376	34.58125687	3017	1882	1674	677	0	53.3752	385.714	12.6352	0	0	0	48.1196	825.061	0	0
233	20180823DCIS002	spot_008	1	1	212	0.569302619	58.07346344	47.74382401	2425	1572	1671	228	0	81.4342	227.228	5.9386	0	0	0	65.0307	2605.25	0	0
234	20180823DCIS002	spot_008	1	1	217	0.878888905	63.82115173	30.44438362	2642	2103	1666	735	0	33.1265	297.019	0	0	0	0	0	6718.86	0	0
235	20180823DCIS002	spot_008	1	1	227	0.723553717	61.2772522	42.29773331	2925	2625	1664	942	0	1597.53	2474.07	0	0	0	0.788747	1421.73	4148.43	0	0
236	20180823DCIS002	spot_008	1	1	207	0.805652916	71.00257874	42.06106567	548	463	1663	652	0	337.497	2143.62	245.813	0	0	0	5.59509	5187.02	0	0
239	20180823DCIS002	spot_008	1	1	192	0.760298193	57.27655792	37.20537186	153	692	1650	831	0	73.793	1137.9	0	0	0	0	3.98797	655.695	0	0
240	20180823DCIS002	spot_008	1	1	233	0.965696096	222.9111786	57.88446426	2084	2668	1645	375	0	555.957	1208.16	0.352	0	0	0	215.32	1762.57	0	0
241	20180823DCIS002	spot_008	1	1	193	0.47980839	50.8045845	44.57458878	2637	2615	1638	1051	0	238.255	1325.6	0	0	0	0	1.27878	10555.7	0	0
242	20180823DCIS002	spot_008	1	1	220	0.792100906	62.50801086	38.15427399	2610	971	1633	769	0	270.602	976.453	0	0	0	0	106.901	6775.31	0	0
245	20180823DCIS002	spot_008	1	1	208	0.879609406	122.7860031	58.40888596	2994	1780	1631	488	0	7.85656	567.812	0	0	0	0	0	11281.9	0	0
246	20180823DCIS002	spot_008	1	1	199	0.994777501	489.7389526	49.98624802	1789	263	1627	166	0	821.825	582.199	0	0	0	1249.89	197.873	3859.68	0.934708	0
247	20180823DCIS002	spot_008	1	1	217	0.745464683	58.83864594	39.21861649	1047	81	1620	970	0	390.712	1813.59	0	0	0	0	203.689	1880.14	0	0
248	20180823DCIS002	spot_008	1	1	211	0.922506928	117.4217606	45.32250977	2062	758	1620	178	0	218.242	1995.65	0	0	0	0	18.3652	7833.65	329.386	0
250	20180823DCIS002	spot_008	1	1	197	0.636150002	55.7593689	43.02200317	2790	2407	1619	903	0	207.679	616.021	0.262458	0	0	0	0.637874	3298.93	0	0
251	20180823DCIS002	spot_008	1	1	199	0.776449561	56.68985748	35.72478104	2607	1358	1616	850	0	1923.35	1320.9	2304.14	0	0	0	443.656	6550.16	0	0
253	20180823DCIS002	spot_008	1	1	237	0.882608056	74.26396942	34.91220474	2167	1322	1599	20	0	0	148.542	0	0	0	0	0	2439.63	0	0
254	20180823DCIS002	spot_008	1	1	239	0.741163194	59.2226944	39.75767136	2974	2651	1598	812	0	67.0554	886.364	73.7882	0	0	0	1.83128	3963.76	0	0
255	20180823DCIS002	spot_008	1	1	205	0.901182652	110.3773193	47.84189606	2292	2618	1597	611	0	53.2324	416.384	0	0	0	0	0	2032.75	0	0
258	20180823DCIS002	spot_008	1	1	260	0.932665646	71.80545044	25.9032383	2702	863	1581	463	0	1321.71	1223.54	0.295896	0	0	0	801.875	13049.4	0	0
259	20180823DCIS002	spot_008	1	1	246	0.922750771	80.89506531	31.17673111	2715	1082	1581	578	0	227.763	1105.69	0	0	0	0	113.706	14777.5	0	0
262	20180823DCIS002	spot_008	1	1	193	0.22708188	47.13036346	45.89911652	1890	2758	1575	170	0	93.8176	289.897	0	0	0	0	24.4412	3483.45	0	0
263	20180823DCIS002	spot_008	1	1	205	0.809698105	85.18701935	49.99171448	929	1563	1574	851	0	98.671	646.354	0	0	0	0	0	2325.97	2.51991	0
265	20180823DCIS002	spot_008	1	1	215	0.856216669	62.31786728	32.19446182	2845	1401	1571	49	0	51.9592	589.58	0	0	0	0	797.898	1034.95	0	0
267	20180823DCIS002	spot_008	1	1	201	0.645136297	51.39794922	39.27150345	2123	2270	1567	734	0	125.259	648.547	36.515	0	0	0	1.90599	2117.66	0	0
268	20180823DCIS002	spot_008	1	1	276	0.930900335	80.00872803	29.22505379	2951	595	1567	24	0	583.958	342.313	0	0	0	0	4844.25	2346.2	0	0
269	20180823DCIS002	spot_008	1	1	218	0.73771894	59.29302979	40.02919769	2097	775	1566	1012	0	246.819	1348.79	0	0	0	0	2.82411	4375.83	87.9965	0
270	20180823DCIS002	spot_008	1	1	227	0.835862458	66.32167053	36.40653992	2586	1959	1566	413	0	49.8717	477.401	0	0	0	0	0	10480.6	0	0
272	20180823DCIS002	spot_008	1	1	210	0.285589218	46.28570938	44.35800934	1923	1348	1560	709	0	140.65	402.765	0	0	0	0	0.0944993	3778.32	0	0
273	20180823DCIS002	spot_008	1	1	209	0.752083123	56.98610687	37.55773544	3116	1119	1560	346	0	101.263	1386.58	0	0	0	0	0.141618	16105.4	0	1.36538
277	20180823DCIS002	spot_008	1	1	235	0.896476805	61.09898376	27.0723896	3048	1122	1556	266	0	138.143	850.688	0	0	0	0	0	6135.19	0	0
280	20180823DCIS002	spot_008	1	1	211	0.775049448	58.61746979	37.0404129	2347	1245	1553	338	0	44.9734	508.755	0	0	0	0	1.46154	17010	0	0
281	20180823DCIS002	spot_008	1	1	259	0.781666696	65.7898407	41.03288269	2663	1994	1553	12	0	2.75	316.661	0	0	0	0	0	3604.46	0	0
283	20180823DCIS002	spot_008	1	1	193	0.851106226	60.25927734	31.63573074	1036	1542	1551	1347	0	148.093	944.078	0	0	0	293.974	0	2725.95	0	0
284	20180823DCIS002	spot_008	1	1	243	0.966346383	182.8330383	47.03277588	3233	1814	1550	73	0	71.9041	822.4	0	0	0	0	0.0410959	5009.93	387.039	0
285	20180823DCIS002	spot_008	1	1	232	0.518474936	53.74094391	45.95349503	213	2240	1549	909	0	415.959	2642.18	0	0	0	0	36.0693	624.895	0	0
286	20180823DCIS002	spot_008	1	1	234	0.903784275	96.06983185	41.11676407	2778	2682	1547	870	0	246.363	2011.21	0	0	0	0	16.2057	3582.66	0	0
287	20180823DCIS002	spot_008	1	1	225	0.950373948	148.5899963	46.22781372	2414	2702	1543	830	0	119.811	671.992	0	0	0	0	0.00361446	2957.55	0	0
291	20180823DCIS002	spot_008	1	1	213	0.861142397	60.27509689	30.64168358	2548	1286	1541	819	0	65.9854	619.938	0	0	0	23.1221	1.64225	4704.38	0	0
292	20180823DCIS002	spot_008	1	1	217	0.82630837	61.89431381	34.85999298	288	1810	1538	661	0	76.5552	1253.87	12.0696	0	0	0	3.05144	1176.55	874.421	0
294	20180823DCIS002	spot_008	1	1	210	0.988435745	365.6615906	55.44905472	2916	804	1537	409	0	2592.02	2063.33	0	0	0	619.531	984.743	12486.6	0	0
295	20180823DCIS002	spot_008	1	1	206	0.700045705	58.84214783	42.01906204	3232	1850	1534	797	0	59.2547	690.367	0	0	0	0.141782	0	1453.75	588.033	0
297	20180823DCIS002	spot_008	1	1	216	0.678620756	56.64705276	41.60662842	3019	1959	1532	903	0	84.6346	622.6	0	0	0	246.519	0	3434.08	0	0
299	20180823DCIS002	spot_008	1	1	197	0.669017792	53.0365448	39.41921997	417	2663	1526	865	0	289.539	1137.53	155.055	0	0	1.16301	22.363	1095.22	0	0
300	20180823DCIS002	spot_008	1	1	217	0.886425674	68.47858429	31.69674873	1902	1308	1514	553	0	307.401	368.27	0	0	0	0	0.00723327	2304.66	0	0
301	20180823DCIS002	spot_008	1	1	220	0.758943319	95.67895508	62.30199051	2450	1596	1514	180	0	77.1889	296.524	0	0	0	0	3.78889	2834.16	0	0
304	20180823DCIS002	spot_008	1	1	215	0.737064898	58.27772141	39.38536835	903	429	1510	15	0	634.333	497.734	0	0	0	0	15.6	2572.69	318.935	0
305	20180823DCIS002	spot_008	1	1	232	0.804891825	60.85830688	36.11463165	2814	2331	1508	25	0	382.76	850.574	0	0	0	885.36	718.4	1366.22	0	0
306	20180823DCIS002	spot_008	1	1	239	0.928505421	196.3344116	72.90265656	2579	1229	1507	103	0	157.34	583.609	0	0	0	0	0	720.966	0	0
307	20180823DCIS002	spot_008	1	1	191	0.575041711	49.88414383	40.81142044	2759	1385	1502	25	0	74.28	719.526	0	0	0	0	0	3920.22	0	0
308	20180823DCIS002	spot_008	1	1	184	0.740194917	71.94021606	48.37205124	654	324	1501	839	0	99.4839	681.872	0.18236	0	0	0	0.605483	1543.25	0	0
309	20180823DCIS002	spot_008	1	1	227	0.808703125	62.70288467	36.88290024	1883	2905	1501	499	0	87.6433	580.241	0	0	0	0	0	882.33	0	0
310	20180823DCIS002	spot_008	1	1	195	0.648188114	53.81889725	40.98202515	2656	2455	1501	174	0	28.3966	344.338	0.0229885	0	0	0	0	3302.44	0	0
311	20180823DCIS002	spot_008	1	1	224	0.805904567	59.71632385	35.35477829	2854	2693	1498	242	0	940.806	1229.15	0	0	0	0	431.913	1007.71	0	0
314	20180823DCIS002	spot_008	1	1	195	0.885955155	58.62423325	27.18821526	2054	2886	1486	881	0	149.347	642.793	75.5516	0	0	0	0	1506.12	0	0
315	20180823DCIS002	spot_008	1	1	214	0.695854902	55.63653183	39.95718002	1716	1823	1482	80	0	21.15	235.086	44.8375	0	0	0	0	2452.44	0	0
316	20180823DCIS002	spot_008	1	1	225	0.8239609	62.84421158	35.61046219	1852	259	1482	40	0	92.225	758.414	0	0	0	0	0	6181.17	0	0
319	20180823DCIS002	spot_008	1	1	189	0.568205535	48.5503273	39.95141602	1867	470	1476	97	0	172.268	669.29	6.35052	0	0	0	0.0206186	2764.73	0	0
320	20180823DCIS002	spot_008	1	1	212	0.666631818	55.50206757	41.37052917	2005	1246	1475	266	0	134.846	350.108	0	0	0	0	0.229323	903.643	0	0
321	20180823DCIS002	spot_008	1	1	202	0.808380961	57.34524155	33.75682831	2603	1924	1475	358	0	107.374	786.092	0	0	0	0	0	7900.44	0	0
324	20180823DCIS002	spot_008	1	1	232	0.830677509	66.81472778	37.19935989	2868	2339	1471	95	0	296.979	647.827	0	0	0	1310.69	0	694.677	0	0
325	20180823DCIS002	spot_008	1	1	200	0.738489866	56.84238052	38.32680511	3021	1834	1471	868	0	54.2627	376.041	0	0	0	0	0	3057.23	0	0
327	20180823DCIS002	spot_008	1	1	198	0.749809146	57.47773361	38.03038406	2627	1224	1465	123	0	290.894	705.081	0	0	0	0	1.73171	748.743	0	0
330	20180823DCIS002	spot_008	1	1	201	0.777911782	61.89690781	38.89437866	2944	1979	1452	917	0	103.945	813.691	0	0	0	30.0807	0.479826	3454.54	0	0
332	20180823DCIS002	spot_008	1	1	252	0.864241242	67.18743896	33.80049133	1656	268	1450	195	0	304.262	637.388	1569.53	0	0	0	133.308	5198.82	98.4431	0
333	20180823DCIS002	spot_008	1	1	204	0.923341691	148.2426147	56.92210388	2570	2230	1444	50	0	138.06	442.264	0	0	0	0	0	1789.68	0.00651466	0
334	20180823DCIS002	spot_008	1	1	215	0.844754159	61.80607605	33.07580185	1739	1259	1443	536	0	544.897	428.648	206.789	0	0	0	166.743	1421.76	0	0
335	20180823DCIS002	spot_008	1	1	204	0.571515322	48.06565857	39.44226456	2576	1101	1443	812	0	189.377	821.265	0	0	0	1232.78	20.2771	13668.1	19.6906	0
336	20180823DCIS002	spot_008	1	1	228	0.908369362	72.69120026	30.39718819	2673	2134	1442	291	0	91.0825	421.616	0	0	0	0	0.274914	2398.48	0	0
338	20180823DCIS002	spot_008	1	1	197	0.986549377	242.5771484	39.65254211	2440	2784	1439	849	0	113.543	889.117	12.0459	0	0	0	0	8479.92	0	0
339	20180823DCIS002	spot_008	1	1	194	0.530431986	49.53171158	41.98939514	2921	665	1438	117	0	123.906	1800.5	0	0	0	1294.21	199.231	14221.1	0	0
340	20180823DCIS002	spot_008	1	1	235	0.895556211	70.15427399	31.21502686	2228	1210	1435	54	0	43.9259	265.822	0	0	0	0	0	6939.27	0	0
341	20180823DCIS002	spot_008	1	1	218	0.896631956	66.0118866	29.22851753	745	311	1432	688	0	95.5015	1985.72	1264.9	0	0	0.450581	4.42733	6526.3	0	0
343	20180823DCIS002	spot_008	1	1	204	0.980881035	185.548172	36.10921097	1922	2916	1426	569	0	53.1301	401.372	0	0	0	0	6.45518	1034.09	0	0
344	20180823DCIS002	spot_008	1	1	173	0.676991284	51.10217285	37.61074066	2225	1290	1425	1164	0	12.8746	253.188	11.7259	0	0	0	0	4977.69	0	0
345	20180823DCIS002	spot_008	1	1	268	0.849587142	66.61444855	35.13567734	1991	2930	1424	917	0	93.0709	575.066	0	0	0	0	0	4251.37	0	0
346	20180823DCIS002	spot_008	1	1	241	0.906045437	121.4794159	51.4077034	2054	2535	1421	109	0	293.367	1961.68	0	0	0	0	2.6055	2675.5	0	0
347	20180823DCIS002	spot_008	1	1	197	0.66835618	48.54146194	36.10715103	2300	1836	1420	991	0	18.6327	250.314	0	0	0	0	0	3081.49	0	0
348	20180823DCIS002	spot_008	1	1	190	0.893109679	62.76094437	28.23232079	1906	2850	1419	392	0	227.14	411.041	0	0	0	0	0	2096.25	0	0
349	20180823DCIS002	spot_008	1	1	208	0.802998245	57.83618546	34.46929169	1369	129	1417	888	0	61.7061	1420.04	0	0	0	0	12.0529	3078.78	0	0
350	20180823DCIS002	spot_008	1	1	234	0.838835597	101.5479736	55.28117752	2513	2199	1417	736	0	174.065	1042.54	0	0	0	0	0	1901.79	0	0
351	20180823DCIS002	spot_008	1	1	193	0.77331543	47.83499908	30.32841682	3062	1979	1415	724	0	58.7597	409.045	0	0	0	0	0	1108.46	0	0
354	20180823DCIS002	spot_008	1	1	211	0.833893239	59.08185959	32.6088028	710	2103	1392	156	0	29.0641	528.104	0	0	0	237.769	2.64103	1351.44	0	0
356	20180823DCIS002	spot_008	1	1	186	0.938812494	114.0441742	39.28008652	1848	398	1390	813	0	256.272	833.513	0.00123001	0	0	0	4.61378	4261.96	0	0
357	20180823DCIS002	spot_008	1	1	232	0.99820739	558.0657959	33.40003586	1939	406	1388	55	0	155.764	493.259	0	0	0	0	1.2	1100.69	0	0
358	20180823DCIS002	spot_008	1	1	196	0.735283136	53.59565735	36.32499695	2399	2800	1383	939	0	156.981	1340.45	2.24814	0	0	0	0.397231	1945.23	0	0
359	20180823DCIS002	spot_008	1	1	188	0.710352004	51.56375122	36.29296875	2451	2651	1382	32	0	25.6875	284.6	320.438	0	0	0	0	5712.35	0	0
361	20180823DCIS002	spot_008	1	1	224	0.979956448	176.9557037	35.25164795	2908	1792	1375	540	0	202.526	1296.22	0	0	0	0	1.67222	426.794	0	0
362	20180823DCIS002	spot_008	1	1	217	0.906358719	67.51506042	28.52572441	2254	1109	1374	407	0.00982801	5.11794	216.323	16.457	0	0	0	0	4673.78	0.00856531	0.00856531
364	20180823DCIS002	spot_008	1	1	192	0.697206557	51.30564499	36.77949142	718	1771	1370	482	0	63.8361	1274.25	627.452	0	0	0	0	1868.81	0	0
369	20180823DCIS002	spot_008	1	1	228	0.837671161	65.46434784	35.75498581	832	2360	1365	403	0	90.7593	726.493	19.665	0	0	0	4.95534	2250.3	0	3509.08
370	20180823DCIS002	spot_008	1	1	183	0.54546392	46.84506226	39.26245117	2608	2220	1360	610	0	275.349	953.908	2469.87	0	0	0	0.839344	12154.2	0.127072	0
371	20180823DCIS002	spot_008	1	1	218	0.976564288	181.8308868	39.13471985	2004	1203	1359	599	0	178.072	389.102	2745.95	0	0	0	1.94324	813.998	0	0
373	20180823DCIS002	spot_008	1	1	220	0.86557734	64.29179382	32.19573975	2400	1284	1358	38	0	703.5	1263.78	0	0	0	0	1.86842	3866.07	0	0
374	20180823DCIS002	spot_008	1	1	184	0.525085211	48.29658508	41.10279465	2490	1109	1358	853	0	62.9519	390.165	0	0	0	364.669	0.179367	6342.94	0	0
375	20180823DCIS002	spot_008	1	1	245	0.856956542	64.89610291	33.44672012	238	711	1356	163	0	120.847	468.308	0	0	0	0	0	755.744	0	0
378	20180823DCIS002	spot_008	1	1	185	0.982806981	202.3610687	37.36310959	1882	1380	1350	425	0	405.167	579.952	0	0	0	0	2.62588	897.39	0	0
379	20180823DCIS002	spot_008	1	1	246	0.811536491	62.35743713	36.43555832	2379	2644	1350	381	0	34.7507	138.268	0	0	0	0	0	2358.08	0	0
380	20180823DCIS002	spot_008	1	1	177	0.597220182	48.06190491	38.54936218	2371	2022	1349	697	0	123.476	422.607	0	0	0	0	0	1796.46	0	0
386	20180823DCIS002	spot_008	1	1	205	0.929419458	101.6161118	37.49888611	1652	1734	1339	663	0	134.115	241.329	0	0	0	0	0	1858.48	0	0
388	20180823DCIS002	spot_008	1	1	202	0.580710351	46.27092361	37.66963577	1862	2793	1338	461	0	313.056	640.441	0	0	0	0	0.937093	2042.66	0	0
389	20180823DCIS002	spot_008	1	1	180	0.542646527	50.14147568	42.11688995	2422	2988	1338	692	0	112.11	1247.58	470.608	0	0	0	0	10833.1	0	0
390	20180823DCIS002	spot_008	1	1	169	0.608389676	47.21090698	37.46839142	900	396	1337	599	0	61.424	366.112	44.9616	0	0	0	0	5095.06	420.337	0
391	20180823DCIS002	spot_008	1	1	193	0.674110711	49.77994156	36.7689743	1154	1922	1336	35	0	278.314	328.768	0	0	0	0	7.68571	1901.64	0	0
392	20180823DCIS002	spot_008	1	1	173	0.608507395	49.78910828	39.51005936	2354	1484	1336	52	0	68.3654	216.703	0	0	0	0	4.65385	2356.9	0	0
393	20180823DCIS002	spot_008	1	1	194	0.568642497	48.10555267	39.57089615	2581	2633	1333	231	0	163.974	1645.19	0	0	0	1.48918	2.31169	11520.3	0	0
394	20180823DCIS002	spot_008	1	1	187	0.75776732	52.26179504	34.10212326	776	411	1332	252	0	99.9127	774.244	0	0	0	0	0	2244.61	0	0
395	20180823DCIS002	spot_008	1	1	197	0.825658023	56.1747818	31.69217873	2708	2542	1332	423	0	257.291	762.354	0	0	0	0	4.08511	3206.31	0	0
396	20180823DCIS002	spot_008	1	1	203	0.787392557	56.70900726	34.95837784	2262	1366	1329	216	0	3.97222	195.517	0.333333	0	0	0	0	5159.11	7.61243	0
398	20180823DCIS002	spot_008	1	1	173	0.474755794	52.91023636	46.56723022	2937	2025	1323	880	0	156.323	790.054	0	0	0	0	2.06136	2635.68	0	0
399	20180823DCIS002	spot_008	1	1	199	0.557187736	46.13445282	38.30942917	3151	1143	1323	480	0	66.8146	1281.98	0	0	0	0.229167	0.0166667	11106.9	0	0
402	20180823DCIS002	spot_008	1	1	223	0.904158473	66.05789185	28.21974945	2093	2585	1314	483	0	411.797	1325.54	244.826	0	0	0	5.40373	2996.32	0	0
403	20180823DCIS002	spot_008	1	1	217	0.833941758	63.20818329	34.8815918	2724	1368	1314	921	0	319.642	1725.91	1001.41	0	0	0	16.8654	6987.04	0	0
404	20180823DCIS002	spot_008	1	1	210	0.918616414	168.1260834	66.43509674	2525	2223	1310	500	0	111.012	395.185	482.538	0	0	0	0	3859.3	0	0
408	20180823DCIS002	spot_008	1	1	184	0.606693506	49.08591843	39.02015686	3089	1199	1309	767	0	91.4094	1211.57	277.684	0	0	0	18.9961	5254.14	0	0
410	20180823DCIS002	spot_008	1	1	200	0.418201983	48.58122635	44.12895203	2675	677	1304	343	0	558.688	1341.13	0	0	0	0.346939	30.3848	323.575	0	0
411	20180823DCIS002	spot_008	1	1	166	0.647648633	47.13315964	35.91260147	504	1915	1301	667	0	57.7991	694.177	209.676	0	0	0	0.382309	2221.06	0	0
413	20180823DCIS002	spot_008	1	1	203	0.870820105	61.14991379	30.06140709	2006	748	1301	1102	0	725.084	1214.54	397.159	0	0	0	9.11615	4781.58	0	0
414	20180823DCIS002	spot_008	1	1	218	0.711440623	53.65132141	37.70326233	2035	1224	1300	358	0	159.084	515.424	0	0	0	0	0	2230.27	0	0
415	20180823DCIS002	spot_008	1	1	212	0.928868115	67.93251801	25.16293144	3165	1793	1300	684	0	952.393	1113.06	0	0	0	0.162281	230.804	4367.97	32.5599	0
420	20180823DCIS002	spot_008	1	1	180	0.797350943	53.8225708	32.48277664	1739	2867	1296	440	0	205.536	635.48	0	0	0	0	12.25	1441.94	0	0
421	20180823DCIS002	spot_008	1	1	200	0.377111614	47.16091537	43.67892075	2393	1606	1295	311	0	265.637	367.967	0	0	0	0	10.5981	2486.76	0	0
422	20180823DCIS002	spot_008	1	1	175	0.603835821	45.55607224	36.31314087	2764	1344	1293	457	0	64.9825	763.405	0	0	0	0	0	9669.16	0	0
423	20180823DCIS002	spot_008	1	1	205	0.560119867	50.80207443	42.08502579	2795	2503	1291	98	0	235.561	751.777	0	0	0	0	5.28571	4591.81	0	0
424	20180823DCIS002	spot_008	1	1	204	0.954771221	114.542717	34.05828476	2196	1711	1290	125	0	6.808	187.316	8.056	0	0	0	0	3162.72	0	0
425	20180823DCIS002	spot_008	1	1	166	0.699155986	48.13930893	34.41812134	2513	1350	1287	776	0	71.0902	606.946	0	0	0	0	0	21793.8	0	0
426	20180823DCIS002	spot_008	1	1	199	0.998396218	726.0591431	41.10390854	1828	237	1284	883	0	159.127	1218.54	0	0	0	0	1	3710.73	0	0
427	20180823DCIS002	spot_008	1	1	185	0.618557215	46.83654404	36.80133438	830	1678	1278	142	0	41.2183	249.107	25.4718	0	0	0	0	1413.79	0	0
429	20180823DCIS002	spot_008	1	1	213	0.912228286	71.49827576	29.29157448	2660	1253	1278	158	0	168.633	669.434	0	0	0	0	512.348	926.224	0	0
431	20180823DCIS002	spot_008	1	1	174	0.482776403	45.78531265	40.09619904	2576	1384	1275	346	0	61.8208	770.975	1288.53	0	0	0	0	10712.1	0	0
432	20180823DCIS002	spot_008	1	1	214	0.725628734	64.82550049	44.60554504	3038	2440	1275	83	0	668.072	775.605	0	0	0	0	197.735	780.248	0	0
433	20180823DCIS002	spot_008	1	1	183	0.759771109	53.09441376	34.52148819	503	2673	1274	787	0	240.361	1537.12	0	0	0	0	17.756	1320.14	0	0.0025974
434	20180823DCIS002	spot_008	1	1	172	0.425616801	49.65172195	44.93001556	3088	1817	1269	1012	0	1401.05	1301	0	0	0	0	429.325	5487.08	0	0
435	20180823DCIS002	spot_008	1	1	165	0.977101743	226.9539948	48.28961182	2462	2022	1268	701	0	38.4422	260.44	15.5464	0	0	2.21255	3.89016	2783.19	0	0
436	20180823DCIS002	spot_008	1	1	190	0.711874664	51.40608597	36.10282898	2693	1391	1268	826	0	1322.78	2333.26	0	0	0	1.10048	518.931	10359.2	0	0
437	20180823DCIS002	spot_008	1	1	206	0.834591091	58.2057724	32.06381226	2256	2724	1267	592	0	381.628	1421.62	4.06419	0	0	0	19.1639	2124.24	0	0
438	20180823DCIS002	spot_008	1	1	199	1.066947818	61.47290421	0	2825	2553	1262	93	0	346.968	901.21	102.065	0	0	0	0	820.831	6.05417	0
440	20180823DCIS002	spot_008	1	1	204	0.868086934	60.48522949	30.02560806	3019	2389	1261	335	0	539.346	1010.46	0	0	0	0	110.642	1458.03	0	0
441	20180823DCIS002	spot_008	1	1	196	0.789251924	52.82005692	32.43518829	2184	1411	1260	445	0	205.312	307.663	0	0	0	0	159.67	1188.33	0	0
443	20180823DCIS002	spot_008	1	1	174	0.786408246	52.98765183	32.73085022	898	2347	1258	622	0	329.063	1069.18	0	0	0	0	8.63183	812.077	0	0
446	20180823DCIS002	spot_008	1	1	166	0.411148846	44.7218895	40.7670517	2132	1197	1252	406	0	182.084	598.704	0	0	0	23.702	0.522168	9600.25	0	0
447	20180823DCIS002	spot_008	1	1	227	0.907296598	69.30225372	29.14099312	2620	2007	1252	479	0	140.163	379.849	0	0	0	0	0	2658.78	0	0
448	20180823DCIS002	spot_008	1	1	170	0.580434561	44.92966843	36.58654022	309	583	1251	351	0	200.134	1188.37	0	0	0	0	1.50142	1937.88	0	0
449	20180823DCIS002	spot_008	1	1	173	0.646164536	46.59453201	35.56085968	745	268	1251	575	0	84.4696	1154.7	571.132	0	0	0	2.37565	6547.06	12.4129	0
450	20180823DCIS002	spot_008	1	1	208	0.879367054	61.19112778	29.13582039	1000	75	1251	292	0	55.7603	842.106	0.00342466	0	0	0	0	3400.86	0	0
456	20180823DCIS002	spot_008	1	1	214	0.712080419	56.56017685	39.71078491	2875	1847	1242	249	0	2028.88	501.992	0	7.13253	2.07235	0	262.683	737.903	0	0
457	20180823DCIS002	spot_008	1	1	210	0.859823585	97.16358185	49.61087418	2934	1227	1241	682	0	79.0381	1211.41	0	0	0	0	0.434018	8117.05	1.34483	0
460	20180823DCIS002	spot_008	1	1	162	0.698221087	48.40620041	34.65313721	2397	2072	1239	344	0	38.5233	189.588	463.86	0	0	0	0	3366.81	0	0
462	20180823DCIS002	spot_008	1	1	212	0.727889776	53.04024887	36.36938477	2798	1369	1238	816	0	352.461	1239.13	0	0	0	20.0895	337.835	7096.15	0	0
464	20180823DCIS002	spot_008	1	1	205	0.848210216	61.52970505	32.5898056	2786	2547	1235	95	0	247.411	1233.21	0	0	0	0	114.326	3500.1	375.319	0
467	20180823DCIS002	spot_008	1	1	184	0.794314265	54.18774033	32.91942978	2457	1747	1231	444	0	21.2342	317.441	0	0	0	0	0	3019.14	0	0
468	20180823DCIS002	spot_008	1	1	175	0.585803032	47.33303833	38.36122513	1905	2724	1227	434	0	149.541	607.84	0	0	0	0	65.6198	2952.08	58.9084	0
470	20180823DCIS002	spot_008	1	1	221	0.865621209	64.57913971	32.33473969	2363	1688	1226	245	0	67.6653	199.458	188.012	0	0	0	0.8	4816.19	15.1429	0
473	20180823DCIS002	spot_008	1	1	191	0.861557901	57.14336014	29.00935555	1355	100	1221	578	0	82.1246	1981.92	0	0	0	0	1.12284	4717.33	0	0
474	20180823DCIS002	spot_008	1	1	197	0.799335659	58.08472061	34.90222168	2354	1996	1216	719	0	238.932	755.889	0	0	0	0	0.0611961	1820.67	0	0
476	20180823DCIS002	spot_008	1	1	190	0.741812468	49.66581345	33.30626297	2246	1922	1211	661	0	44.77	241.355	0	0	0	5.53253	0	2764.88	0	0
477	20180823DCIS002	spot_008	1	1	217	0.890775025	61.72458649	28.05040741	2007	499	1210	84	0	390.631	1363.71	0	0	0	0	82.5833	2577.59	0	0
478	20180823DCIS002	spot_008	1	1	170	0.773686707	50.82961655	32.20403671	518	442	1208	760	0	110.87	2037.58	202.792	0	0	0	0.757895	3802.93	0	0
479	20180823DCIS002	spot_008	1	1	201	0.876974285	61.50242996	29.55420876	2439	1834	1208	560	0	49.9179	276.672	0	0	0	0	0.0678571	4683.5	0	0
483	20180823DCIS002	spot_008	1	1	164	0.800563633	51.60941315	30.92682457	2966	2029	1205	554	0	1624	1393.85	0	0	0	0	344.657	2481.54	0	0
487	20180823DCIS002	spot_008	1	1	191	0.770934761	51.29125977	32.66812897	2199	1340	1201	197	0	4.49239	116.515	0	0	0	0	0	6702.92	0	0
488	20180823DCIS002	spot_008	1	1	215	0.941850066	70.68149567	23.75134659	2853	2557	1197	12	0	479.75	997.071	0	0	0	0	1156.42	1217.96	0	0
489	20180823DCIS002	spot_008	1	1	197	0.971460044	209.0209961	49.58046722	2328	1853	1193	428	0	27.4416	148.377	0	0	0	0	19.0374	1867.71	0	0
491	20180823DCIS002	spot_008	1	1	212	0.941030025	71.89692688	24.3243866	967	63	1192	636	0	238.399	1469.85	2726.66	0	0	0	4.03774	2198.05	0	0
492	20180823DCIS002	spot_008	1	1	241	0.930014074	76.53030396	28.12671852	1534	1854	1189	184	0	116.522	375.857	783.065	0	0	0	0	334.134	0	0
493	20180823DCIS002	spot_008	1	1	180	0.826438904	51.28569794	28.87520218	894	2294	1185	414	0	727.964	929.527	42.256	0	0	0	152.923	1063.81	0	385.766
494	20180823DCIS002	spot_008	1	1	182	0.68243438	52.37030029	38.27990723	2421	2108	1182	737	0	38.019	239.799	0	0	0	0	0	2491.63	0	0
495	20180823DCIS002	spot_008	1	1	175	0.552120507	44.03628159	36.71588135	659	443	1181	641	0	612.621	2160.41	0	0	0	0	33.4056	644.367	190.068	0
496	20180823DCIS002	spot_008	1	1	189	0.886835992	58.44732666	27.00759697	1918	446	1181	260	0	93.1077	1075.55	0	0	0	0	0	3269.26	0	0
498	20180823DCIS002	spot_008	1	1	187	0.990639567	318.4709778	43.47246933	252	1845	1178	412	0	556.544	2714.06	0	0	0	278.488	437.189	2292.38	31.095	0
499	20180823DCIS002	spot_008	1	1	207	0.883480012	61.16452789	28.65367699	1325	88	1177	708	0	114.263	803	0	0	0	0	10.9237	2761.9	0	0
502	20180823DCIS002	spot_008	1	1	170	0.802329838	50.55056763	30.17267227	776	297	1174	217	0	16.1613	566.397	50.7972	0	0	0	0	4294.31	0	0
504	20180823DCIS002	spot_008	1	1	158	0.684097767	45.81705475	33.41851807	2277	1719	1171	771	0	13.8742	564.52	0	0	0	0	0	3994.3	0	0
505	20180823DCIS002	spot_008	1	1	193	0.546670079	46.76273727	39.15668869	2576	2538	1170	491	0	96.8921	465.024	0	0	0	18.9206	0	1709.76	0	0
507	20180823DCIS002	spot_008	1	1	169	0.950607061	154.6119537	47.99107742	2927	2333	1165	441	0	182.678	890.854	0	0	0	0	8.01134	1686.99	0	0
508	20180823DCIS002	spot_008	1	1	201	0.912247717	66.51080322	27.24541855	2751	1136	1161	154	0	1284.44	799.653	0	0	0	0	445.019	3874.41	0	0
509	20180823DCIS002	spot_008	1	1	190	0.750063956	49.29667282	32.60311127	1929	296	1158	13	0	504.692	442.701	0	0	0	0	1272.23	758.178	0	0
510	20180823DCIS002	spot_008	1	1	170	0.810875118	50.94304657	29.81285095	3267	1752	1157	310	0	19.8742	679.743	0	0	0	0	0	3671.34	0	0
511	20180823DCIS002	spot_008	1	1	184	0.797618568	51.17499161	30.86682129	1169	48	1156	570	0	48.1842	650.341	0	0	0	0	0	1774.04	0	0
512	20180823DCIS002	spot_008	1	1	180	0.73965168	48.89665222	32.9069519	610	421	1155	326	0	113.739	1329.28	0	0	0	0	4.47853	976.501	0	0
513	20180823DCIS002	spot_008	1	1	181	0.995233834	361.9367981	35.29512787	1703	2944	1153	807	0	256.005	1238.49	52.8798	0	0	0	1.99504	960.354	0	0
515	20180823DCIS002	spot_008	1	1	178	0.687302887	46.89890671	34.06600189	2761	1263	1147	359	0	1754.13	1176.59	0	0	0	1483.6	472.674	6124.29	0	0
519	20180823DCIS002	spot_008	1	1	211	0.931436718	62.29098129	22.66789818	2300	1424	1146	136	0	91.4044	408.688	0	0	0	0	8.63235	10631.1	0	0
520	20180823DCIS002	spot_008	1	1	162	0.43062067	40.93082047	36.94141388	962	1554	1145	684	0	103.873	688.923	0	0	0	0	0.0131579	3504.75	0	0
521	20180823DCIS002	spot_008	1	1	213	0.784739196	53.87757111	33.39472198	2754	1303	1145	182	0	230.945	701.883	0	0	0	0	281.33	10122.4	0	0
522	20180823DCIS002	spot_008	1	1	165	0.694950581	43.14528275	31.02393913	2805	2840	1145	318	0	109.959	1131.97	0	0	0	0	2.68868	4663.15	0	0
523	20180823DCIS002	spot_008	1	1	173	0.65541935	46.365242	35.01805496	2321	1185	1143	63	0	0.904762	237.008	0	0	0	0	0	4052.67	0	0
524	20180823DCIS002	spot_008	1	1	165	0.798613131	49.55819321	29.82633781	251	605	1141	741	0	294.008	1792.99	0	0	0	0	64.2537	1305.42	0	0
527	20180823DCIS002	spot_008	1	1	180	0.554660141	44.03091812	36.63711548	2770	791	1134	13	0	473.385	1060.86	0	0	0	0	20.4615	2585.12	0	0
528	20180823DCIS002	spot_008	1	1	152	0.66482085	42.55914688	31.79180527	1244	1925	1133	337	0	219.125	712.998	0	0	0	0	0	561.804	162.094	0
530	20180823DCIS002	spot_008	1	1	206	0.841202438	55.35447693	29.93128777	2460	1160	1125	12	0	146.083	941.989	0	0	0	0	0	748.767	0	0
531	20180823DCIS002	spot_008	1	1	172	0.415577263	40.59972382	36.92779922	1775	2794	1125	229	0	530.607	1094.74	0	0	0	173.607	142.432	1023.76	0	0
532	20180823DCIS002	spot_008	1	1	189	0.837843478	56.91030884	31.06793785	1183	1966	1123	326	0	961.298	2940.14	325.11	0	0	2967.17	1373.76	790.352	59.4267	0
534	20180823DCIS002	spot_008	1	1	204	0.911484241	63.0506134	25.93491936	2501	1829	1122	47	0	113.553	225.934	0	0	0	0	0	2470.2	0	0
535	20180823DCIS002	spot_008	1	1	216	0.783167005	54.87782669	34.12366104	2616	2056	1122	196	0	18.4337	300.294	0	0	0	0	0	6011.5	0	0
536	20180823DCIS002	spot_008	1	1	167	0.792290688	48.60086441	29.65351486	725	330	1121	336	0	175.259	1321.92	5421.09	0	0	0	0	5426.96	0	0
539	20180823DCIS002	spot_008	1	1	196	0.761017859	50.90582657	33.02418518	2977	692	1119	684	0	195.401	2381.22	0	0	0	0	26.7105	6979.55	0	0
542	20180823DCIS002	spot_008	1	1	180	0.761314452	49.95068741	32.38716888	2929	2519	1118	16	0	167.375	810.546	0	0	0	0	0	4797.64	0	0
545	20180823DCIS002	spot_008	1	1	166	0.615700245	42.2322464	33.27818298	2890	641	1115	790	0	86.0089	1951.35	0	0	0	0	6.76456	9075.28	0	0
547	20180823DCIS002	spot_008	1	1	175	0.796216965	50.40553665	30.49591255	1164	88	1112	699	0	426.163	1343.72	79.7568	0	0	0	293.132	3568.37	0	0
548	20180823DCIS002	spot_008	1	1	174	0.812158167	53.80204773	31.39012337	1951	1240	1112	341	0	431.132	545.556	0	0	0	0	0.0234604	3025.96	2841.97	0
549	20180823DCIS002	spot_008	1	1	176	0.69841814	44.74778748	32.02554321	3032	1712	1111	320	0	417.803	517.509	0	0	0	0	226.7	755.475	0	0
551	20180823DCIS002	spot_008	1	1	182	0.761832416	53.452034	34.62484741	3017	2473	1110	216	0	99.7315	578.33	0	0	0	0	0	3532.21	0	0
552	20180823DCIS002	spot_008	1	1	161	0.823830307	50.54752731	28.65218163	914	1673	1105	872	0	1166.1	998.597	0	0	0	0	60.258	821.733	0	0
554	20180823DCIS002	spot_008	1	1	174	0.862705112	57.41830063	29.03685379	2904	2003	1103	10	0	0	353.202	0	0	0	0	0	2982.36	0	0
555	20180823DCIS002	spot_008	1	1	172	0.411081046	40.96047211	37.3395195	1721	2831	1102	760	0	281.428	981.988	21.975	0	0	0	1.07632	1334.44	0	0
556	20180823DCIS002	spot_008	1	1	176	0.832355857	53.08740234	29.42324638	2475	1082	1102	75	0	49.9333	704.339	0	0	0	3.54667	0	15499.9	0	0
558	20180823DCIS002	spot_008	1	1	179	0.891266465	75.60581207	34.28572083	557	417	1101	802	0	434.082	1690.44	876.928	0	0	0	38.4888	2902.9	0	0
559	20180823DCIS002	spot_008	1	1	190	0.847730577	56.07435226	29.7433548	741	2356	1101	694	0	551.494	1033.16	0	0	0	0	29.5605	707.875	0	0
560	20180823DCIS002	spot_008	1	1	157	0.719098568	46.37187958	32.22419357	1811	401	1101	661	0	173.115	699.511	5302.54	0	0	0	0.170953	4044.85	0	0
562	20180823DCIS002	spot_008	1	1	176	0.889380634	60.76430893	27.77946472	2306	2590	1099	555	0	165.341	914.149	311.047	0	0	0	9.01081	4008.01	0	0
563	20180823DCIS002	spot_008	1	1	165	0.822146714	52.60432816	29.94636154	729	2012	1098	404	0	235.166	251.618	0	0	0	0	3.46535	2360.54	0	0
566	20180823DCIS002	spot_008	1	1	194	0.930784643	63.2377243	23.11769104	1676	224	1094	253	0	2652.7	2526.76	0	75.332	0	1096.37	2526.7	3539.08	0	0
567	20180823DCIS002	spot_008	1	1	184	0.851962745	54.06210327	28.30704689	2212	1675	1092	526	0	16.9962	279.895	0	0	0	0	0	2793.03	0	0
571	20180823DCIS002	spot_008	1	1	188	0.887822866	57.65646744	26.53265762	955	340	1088	70	0	1248.97	1285.55	0	0	0	0	369.343	725.547	0	0
573	20180823DCIS002	spot_008	1	1	192	0.950576842	64.99785614	20.18115234	2539	2154	1087	457	0	208.252	814.553	0	0	0	0	0.258206	5670.44	0	0
574	20180823DCIS002	spot_008	1	1	173	0.872710049	56.97706223	27.81841278	300	717	1086	866	0	242.395	1383.11	265.403	0	0	0	0.891455	2649.41	0	0
575	20180823DCIS002	spot_008	1	1	170	0.869568706	51.10035706	25.23397064	2856	1923	1086	39	0	120.949	550.239	0	0	0	0	0	2471.83	0	0
587	20180823DCIS002	spot_008	1	1	181	0.596663594	45.05346298	36.15501785	970	2088	1072	664	0	134.012	1006.62	0	0	0	0	0	1825.84	0	0
588	20180823DCIS002	spot_008	1	1	181	0.855855584	54.81160736	28.34938049	2061	2736	1069	524	0	1105.56	2585.73	804.903	0	0	0	1014.46	796.254	0	0
589	20180823DCIS002	spot_008	1	1	176	0.713874757	44.68559647	31.29213142	2558	2269	1069	132	0	132.659	681.337	0	0	0	0	105.22	2459.21	0	0
591	20180823DCIS002	spot_008	1	1	187	0.75369364	53.4308548	35.11614609	2425	2729	1067	573	0	129.248	1423.23	0	0	0	0	0	8344.22	0	0
593	20180823DCIS002	spot_008	1	1	181	0.838795781	52.66677475	28.67422295	2954	1187	1066	339	0	2241.19	1600.86	0	26.2419	0	562.283	1034.53	4355	708.687	0
594	20180823DCIS002	spot_008	1	1	165	0.995997071	353.6225281	31.60881424	2953	2558	1066	17	0	679.647	1384.43	0	0	0	87.7647	0	1294.29	0	0
596	20180823DCIS002	spot_008	1	1	208	0.881787956	59.96713257	28.28325844	1888	2874	1063	53	0	81.3019	270.498	0	0	0	0	0	1386.37	0	0
597	20180823DCIS002	spot_008	1	1	165	0.789396226	49.73686981	30.53266907	2136	1121	1062	739	0	535.188	1344.98	0	0	0	2526.47	20.3627	2401.67	109.572	0
598	20180823DCIS002	spot_008	1	1	203	0.883411348	60.50011063	28.35025024	2707	2951	1057	28	0	75.9286	729.729	0	0	0	0	0	1466.22	0	0
600	20180823DCIS002	spot_008	1	1	183	0.646034181	44.85341263	34.23699188	1902	3008	1055	305	0	112.066	671.977	0	0	0	12.8885	0	1480.22	0	0
601	20180823DCIS002	spot_008	1	1	153	0.230778635	38.4629097	37.4246521	2883	1079	1054	91	0	73.2967	480.882	131.451	0	0	0	0	9747.24	0	0
604	20180823DCIS002	spot_008	1	1	179	0.849267364	59.96426392	31.65891457	1975	1199	1052	42	0	28.5952	207.399	0	0	0	0	0	7581.31	0	0
605	20180823DCIS002	spot_008	1	1	180	0.830626667	83.19750214	46.32683563	807	400	1050	391	0	624.926	1001.31	0	0	0	0	1.18926	2763.32	0	0
606	20180823DCIS002	spot_008	1	1	166	0.770770252	44.40351486	28.29006386	1763	2830	1050	627	0	585.148	1823.57	0	0	0	918.839	353.547	2550.43	0	0
607	20180823DCIS002	spot_008	1	1	219	0.941389561	73.07765961	24.65065956	1764	2893	1050	34	0	36.2353	269.579	0	0	0	0	0	988.535	0	0
608	20180823DCIS002	spot_008	1	1	171	0.608657837	43.7497673	34.71250153	768	2384	1048	832	0	418.75	1137.96	0	0	0	0	13.8522	703.279	0	0
615	20180823DCIS002	spot_008	1	1	179	0.815561175	50.11392593	28.99946785	483	360	1040	497	0	132.346	1121.81	0	0	0	0	0.710262	2879.2	0	0
616	20180823DCIS002	spot_008	1	1	195	0.66732192	45.89006042	34.17751312	1991	1386	1040	410	0	125.293	411.846	0	0	0	0	0	1754.07	0	0
618	20180823DCIS002	spot_008	1	1	164	0.979747415	182.2636566	36.49598694	2490	2556	1037	421	0	1057.38	469.121	0	0	0	0	346.437	4037.57	0	0
619	20180823DCIS002	spot_008	1	1	166	0.816357493	51.259655	29.6048584	2719	1982	1037	518	0	376.83	899.62	0	0	0	0	589.411	1868.29	0	11370.8
622	20180823DCIS002	spot_008	1	1	162	0.680232227	45.19472504	33.12758255	2410	1453	1032	786	0	66.1921	157.86	226.242	0	71.72	0	0	1455.39	0	0
623	20180823DCIS002	spot_008	1	1	172	0.755929708	49.18538284	32.19934845	2088	2846	1031	105	0	315.505	1146.73	266.381	0	0	0	0	1833.26	0	0
624	20180823DCIS002	spot_008	1	1	166	0.724663496	45.38513184	31.27502632	205	627	1030	322	0	160.146	1772.93	569.488	0	0	0	1.57453	1214.39	0	0
626	20180823DCIS002	spot_008	1	1	169	0.800828636	46.29543304	27.72603416	3063	1161	1026	305	0	85.1508	1085.85	0	0	0	0	0	7896.68	0	0
629	20180823DCIS002	spot_008	1	1	209	0.984280169	266.0600281	46.98998261	2996	1687	1024	11	0	73	664.144	0	0	0	0	4.18182	461.911	0	0
630	20180823DCIS002	spot_008	1	1	163	0.929278016	52.99778748	19.57637978	2527	2547	1024	804	0	149.03	385.482	0	0	0	0	0.130597	1761.42	0	0
631	20180823DCIS002	spot_008	1	1	192	0.849655807	55.36187363	29.19440269	2132	370	1024	19	0	149.211	458.444	0	0	0	0	2.31579	3828.78	1.83988	0
638	20180823DCIS002	spot_008	1	1	172	0.741261423	48.37181091	32.46795273	2147	1166	1021	16	0	249.438	439.814	0	0	0	0	5.1875	5208.27	0	0
639	20180823DCIS002	spot_008	1	1	191	0.976358354	242.1604004	52.3449173	1136	66	1020	548	0	66.9106	793.229	0	0	0	0.0419708	0.120438	1364.69	0	0
640	20180823DCIS002	spot_008	1	1	146	0.836870611	44.65855789	24.44613075	2635	2998	1020	16	0	90.75	1314.68	0	0	0	0	6.875	1419.54	0	0
642	20180823DCIS002	spot_008	1	1	220	0.708872736	50.29463577	35.47463608	2490	1546	1016	110	0	6.97273	565.903	0	0	0	0	0	7702.51	0	0
645	20180823DCIS002	spot_008	1	1	150	0.794010043	46.36983871	28.18844032	1260	71	1014	389	0	162.337	335.323	0	0	0	0	46.4242	343.604	15.6429	0
646	20180823DCIS002	spot_008	1	1	175	0.589511454	43.73310089	35.32585144	843	419	1013	225	0	180.022	1078.35	0	0	0	0	18.8756	2358.13	0	0
647	20180823DCIS002	spot_008	1	1	176	0.865472198	53.88297653	26.99304962	2156	411	1013	702	0	1438.2	2125.3	0	0	0	0	2035.03	2691.71	0	0
651	20180823DCIS002	spot_008	1	1	152	0.774442673	45.26419449	28.63612556	1779	361	1009	10	0	275	475.968	0	0	0	0	0	1345.93	0	0
652	20180823DCIS002	spot_008	1	1	172	0.840592742	53.00421906	28.71067238	1940	457	1008	550	0	846.84	1226.88	0.250909	0	0	0	413.678	6156.59	0	0
653	20180823DCIS002	spot_008	1	1	158	0.889648676	47.30156326	21.60005188	2558	874	1006	396	0	323.929	1248.19	0	0	0	0	680.778	244.812	0	0
655	20180823DCIS002	spot_008	1	1	162	0.319907427	39.76047134	37.67100906	2163	1598	1005	203	0	64.9458	426.247	0	0	0	0	0	2985.41	0	0
657	20180823DCIS002	spot_008	1	1	157	0.574798942	41.06854248	33.60617065	1524	1813	1002	263	0	17.1103	184.439	113.266	0	0	0	0	5487.31	0	0
659	20180823DCIS002	spot_008	1	1	165	0.953333378	103.5941238	31.2770977	2729	1287	1001	683	0	2151.64	1276.94	0	0	0	1591.33	587.432	5390.73	0	0
663	20180823DCIS002	spot_008	1	1	152	0.557172477	39.34886551	32.6751709	2727	773	997	734	0	195.703	1072.83	0	0	0	0	4.81608	1092.91	0	0
664	20180823DCIS002	spot_008	1	1	186	0.854267597	56.00399399	29.11275482	2929	2657	996	488	0	1622.77	2535.2	0	0	0	32.6496	1093.15	3551.26	0	0
666	20180823DCIS002	spot_008	1	1	163	0.995613039	338.5916748	31.68078041	1934	2886	995	314	0	144.264	428.607	0	0	0	0	0	2949.51	0	0
667	20180823DCIS002	spot_008	1	1	172	0.609177351	42.15039444	33.42669678	2533	1082	995	495	0	34.0566	773.158	0	0	0	0	0.0949495	11449.4	0	0
668	20180823DCIS002	spot_008	1	1	157	0.980409682	175.9295044	34.65271378	2896	2495	994	653	0	408.144	755.301	0	0	0	0	219.24	7865.18	0	0
669	20180823DCIS002	spot_008	1	1	179	0.921877563	57.77036285	22.38493347	588	443	991	532	0	453.026	3304.91	58.0602	0	0	0	116.579	2704.82	0	0
670	20180823DCIS002	spot_008	1	1	161	0.606275499	41.02901459	32.62851334	1833	2774	991	619	0	194.901	835.094	0	0	0	0	0	2838.84	0	0
677	20180823DCIS002	spot_008	1	1	162	0.575468242	40.14662933	32.83288193	826	375	989	366	0	112.904	794.643	326.139	0	0	0	0	2966.93	0	0
678	20180823DCIS002	spot_008	1	1	172	0.746876359	49.87892914	33.16764069	2389	1655	988	206	0	9.42718	352.279	0	0	15.4912	0	0	5248.57	0	0
679	20180823DCIS002	spot_008	1	1	168	0.759131968	45.50421906	29.62036705	3113	1834	988	779	0	1582.89	1407.48	0	0	0	0	401.942	7438.09	0	0
680	20180823DCIS002	spot_008	1	1	211	0.947772264	185.4150085	59.13773346	1984	2626	987	382	0	311.474	1016.67	0	0	0	0	2.99215	2908.82	0	0
683	20180823DCIS002	spot_008	1	1	159	0.70079875	44.23139572	31.55286789	2665	2086	979	746	0	19.1086	276.455	0	0	0	0	0	7665.97	0	0
685	20180823DCIS002	spot_008	1	1	152	0.840939403	48.93631744	26.48087502	1053	1614	977	196	0	25.8163	330.914	0	0	0	0	14.6531	2379.48	0	0
687	20180823DCIS002	spot_008	1	1	148	0.773579478	45.0777092	28.56571388	2513	1475	977	215	0	3.65116	237.141	0	0	0	0	0	3393.26	0	0
688	20180823DCIS002	spot_008	1	1	166	0.828399539	53.26977921	29.83840942	2644	2780	977	10	0	490.5	1679.74	0	0	0	0	29.9	359.329	0	0
689	20180823DCIS002	spot_008	1	1	169	0.696856737	43.39661026	31.12449646	2889	1812	975	102	0	185.598	1519.33	0	0	0	0	17.098	626.894	0	0
690	20180823DCIS002	spot_008	1	1	198	0.944179475	66.94498444	22.05378342	1969	1335	974	272	0	144.022	350.951	0	0	0	0	0	2662.24	0	0
691	20180823DCIS002	spot_008	1	1	229	0.792718053	48.84197617	29.77350235	2544	2749	974	333	0	385.039	1557.87	0	0	0	24.2763	87.6637	3651.95	0	0
692	20180823DCIS002	spot_008	1	1	196	0.636571765	45.45114899	35.05271912	995	351	973	240	0	1267.5	1394.98	0	0	0	0	49.65	513.503	0	0
693	20180823DCIS002	spot_008	1	1	196	0.932729781	65.09309387	23.47101593	2199	1587	969	21	0	169.905	364.206	0	0	0	0	0	2766.92	0	0
694	20180823DCIS002	spot_008	1	1	160	0.993900895	306.3699341	33.78551483	2402	1329	969	652	0	104.373	582.363	0	0	0	0	0	9454.49	0	0
695	20180823DCIS002	spot_008	1	1	152	0.705254614	40.13134384	28.45128059	2555	1964	969	510	0	82.202	658.17	7.80196	0	0	0	0	6851.03	0	0
697	20180823DCIS002	spot_008	1	1	156	0.766870677	50.94180298	32.6945343	2874	2510	967	16	0	16.375	480.028	0	0	0	0	0	4759.69	0	0
698	20180823DCIS002	spot_008	1	1	165	0.706910312	51.47338486	36.4072876	936	2065	966	30	0	157.933	473.513	0	0	0	0	0.0333333	763.702	0	0
699	20180823DCIS002	spot_008	1	1	174	0.994293809	365.9994812	39.04334641	2262	1187	966	556	0	203.662	831.279	0	0	0	0	8.83633	9109.67	0	0
703	20180823DCIS002	spot_008	1	1	202	0.974679291	74.32231903	16.61903	3043	2392	966	271	0	1340.94	1146.13	0	0	0	0	951.576	516.624	0	0
704	20180823DCIS002	spot_008	1	1	187	0.998394668	279.2237244	15.81509399	3079	2352	966	299	0	645.913	1162.16	0	0	0	0	378.799	384.528	0	0
709	20180823DCIS002	spot_008	1	1	157	0.51976347	38.9733429	33.29532242	518	411	957	418	0	182.596	2743.4	0	0	0	0	0.239234	7049.29	0	0
710	20180823DCIS002	spot_008	1	1	204	0.893189788	57.29756165	25.76556396	1702	281	956	313	0	178.978	1231.7	0	0	0	0	0	8913.63	284.558	0
715	20180823DCIS002	spot_008	1	1	211	0.382812202	41.06142426	37.93362045	2953	746	954	332	0	170.527	992.099	0	0	0	0	0.222892	5164.13	0	0
719	20180823DCIS002	spot_008	1	1	172	0.975725114	142.7671051	31.26584053	2361	1386	951	353	0	19.1898	272.648	0	0	0	63.0793	2.4051	3545.3	120.198	0
720	20180823DCIS002	spot_008	1	1	190	0.590045094	40.39941406	32.61728668	3150	1090	951	410	0	780.602	1675.79	0	0	0	3.32683	332.11	3162.92	0.00680272	0
721	20180823DCIS002	spot_008	1	1	167	0.722900093	46.24792099	31.95512009	2124	2786	950	388	0	723.799	2502.9	8130.42	0	0	0	0.39433	6062.26	0	0
723	20180823DCIS002	spot_008	1	1	154	0.717673063	44.28334808	30.83804703	2672	2560	949	494	0	374.172	732.824	24477.4	0	0	0	0.562753	1897.52	0	0
727	20180823DCIS002	spot_008	1	1	159	0.771227956	45.114151	28.71782303	2167	1359	945	740	0	69.5811	131.876	0	0	0	0	0	2368.57	0	0
729	20180823DCIS002	spot_008	1	1	163	0.829768598	50.38956451	28.12280083	2408	1083	942	706	0	126.63	817.147	0	0	0	24.3782	0	4266.62	0	0
731	20180823DCIS002	spot_008	1	1	158	0.658688128	41.67451477	31.35657692	2439	2080	942	644	0	14.7531	277.268	0	0	0	0	0	4056.23	0	0
734	20180823DCIS002	spot_008	1	1	154	0.986794889	243.1394043	39.38248825	875	256	940	525	0	210.507	1302.08	0	0	0	0	8.13333	3386.6	0	0
735	20180823DCIS002	spot_008	1	1	172	0.881251633	52.70989227	24.91319466	2832	646	940	19	0	1155.74	513.94	0	0	0	0	0	2160.23	0	0
740	20180823DCIS002	spot_008	1	1	152	0.516562223	37.5518074	32.15372086	2279	1907	932	148	0	37.8378	485.414	0	0	0	0	0	5742.37	0	0
743	20180823DCIS002	spot_008	1	1	181	0.917357922	53.34013367	21.23275757	2247	2657	930	603	0	1028.28	3109.67	0	0	0	238.075	791.584	5511.94	0	0
744	20180823DCIS002	spot_008	1	1	175	0.696083724	45.05992126	32.35124969	929	2105	928	535	0	293.733	559.35	0	0	0	629.256	2.17757	1282.27	0	0
745	20180823DCIS002	spot_008	1	1	208	0.953705966	68.17363739	20.50257874	3107	1721	928	597	0	1013.68	1461.83	0	0	0	162.146	917.092	552.797	0	0
746	20180823DCIS002	spot_008	1	1	166	0.731904685	45.33837128	30.89388466	464	2664	925	212	0	581.165	1143.86	0	0	0	0	169.788	1212.92	0	0
747	20180823DCIS002	spot_008	1	1	162	0.971683085	172.2373505	40.69761658	1127	2151	925	356	0	1128.31	1294.83	0	0	0	0	384.921	929.045	0	0
748	20180823DCIS002	spot_008	1	1	175	0.900204659	55.10203552	23.995121	2675	1276	925	218	0	98.3991	690.628	0	0	0	0.252294	0.0366972	1312.97	0	0
752	20180823DCIS002	spot_008	1	1	177	0.829396248	52.69937134	29.44106865	1746	2914	920	323	0	1213.45	894.519	0	0	0	1576.82	395.288	597.899	0	0
753	20180823DCIS002	spot_008	1	1	140	0.991956651	280.1122437	35.45606995	2659	2487	919	552	0	166.234	696.655	724.612	0	0	0	118.777	2257.47	0	0
755	20180823DCIS002	spot_008	1	1	205	0.810496747	53.26446915	31.19929695	436	1835	918	42	0	0	196.941	0	0	0	0	0	1665.68	0	0
756	20180823DCIS002	spot_008	1	1	163	0.924369037	52.38847733	19.98617744	2164	1199	916	502	0	158.275	698.311	0	0	0	27.3785	0	13161.3	0	0
758	20180823DCIS002	spot_008	1	1	135	0.694396734	42.6350441	30.67984962	2878	761	914	313	0	140.537	1399.66	0	0	0	0	1.35463	23985.5	0	0
759	20180823DCIS002	spot_008	1	1	176	0.599926829	42.27410126	33.82159805	2661	951	913	107	0	534.215	716.162	0	0	0	0	117.822	1185.32	0	0
760	20180823DCIS002	spot_008	1	1	149	0.841453791	45.20413589	24.42510796	2549	2584	913	425	0	82.1506	576.887	0	0	0	0	126.353	4121.7	0	0
761	20180823DCIS002	spot_008	1	1	172	0.822399437	51.86052704	29.5039978	2617	3061	910	576	0	190.259	1168.64	56.5278	0	0	0	0.395833	1319.34	0	0
766	20180823DCIS002	spot_008	1	1	196	0.914254308	60.27923584	24.42157745	2503	1181	903	528	0	1423.48	785.908	0	0	0	0	312.689	1119.48	0	0
767	20180823DCIS002	spot_008	1	1	187	0.881430209	54.2654686	25.63035393	1174	125	902	81	0	279.802	1920.45	1428.16	0	0	0	11.8148	5840.31	0	0
769	20180823DCIS002	spot_008	1	1	168	0.673488736	43.72093964	32.31840897	3253	1875	901	576	0	175.557	904.883	0	0	0	2323.79	8.96875	774.729	0	0
771	20180823DCIS002	spot_008	1	1	152	0.743272483	40.6163559	27.17188835	3148	1873	900	281	0	139.541	557.379	0	0	0	0	0	2561.27	0	0
774	20180823DCIS002	spot_008	1	1	171	0.886283815	51.13771439	23.68405151	2999	2059	898	403	0	331.261	611.421	0	0	0	0	2.14144	627.149	0	0
776	20180823DCIS002	spot_008	1	1	144	0.34765771	33.8094635	31.70047951	2808	752	897	621	0	337.027	1294.59	0	0	0	0	8.0306	5813.22	0	0
777	20180823DCIS002	spot_008	1	1	154	0.567840636	39.3589592	32.39787674	1887	436	896	610	0	319.618	1026.51	499.116	0	0	0	0.393443	2394.93	0	0
778	20180823DCIS002	spot_008	1	1	173	0.884891987	51.53430557	24.00448799	3047	2344	896	33	0	508.545	922.268	0	0	0	0	233.879	321.356	0	0
780	20180823DCIS002	spot_008	1	1	185	0.709183097	47.29042435	33.34090042	2994	1243	895	486	0	67.749	1275.86	0	0	0	0	5.53909	7644.37	0	0
781	20180823DCIS002	spot_008	1	1	177	0.933094263	57.82352829	20.79518127	2367	2730	894	361	0	105.053	742.627	0	0	0	0	4.01108	2293.31	0	0
782	20180823DCIS002	spot_008	1	1	151	0.803139627	48.80928421	29.08012581	2228	1386	893	752	0	22.7912	211.975	72.4654	0	0	0	0.00132979	1707.45	448.545	0
783	20180823DCIS002	spot_008	1	1	160	0.828187346	44.0249939	24.67387009	2808	661	893	492	0	940.73	1304.12	0	0	0	0	1220.85	1102.1	0	0
785	20180823DCIS002	spot_008	1	1	151	0.834346652	45.91359711	25.30941772	296	743	892	609	0	205.782	1111.95	7.26273	0	0	0	0	2752.6	0	0
793	20180823DCIS002	spot_008	1	1	190	0.87070334	50.95167542	25.05846787	1420	3055	885	433	0	303.836	1491.45	0	0	0	0	76.6721	900.367	0	0
795	20180823DCIS002	spot_008	1	1	148	0.772542357	44.15720749	28.03820419	1938	1263	884	705	0	170.83	617.399	0	0	0	0	0	2188.05	139.139	0
796	20180823DCIS002	spot_008	1	1	152	0.797665119	43.05506897	25.96653748	2691	1295	884	78	0	477.936	870.494	0	0	0	0	66.4487	1893.36	0	0
800	20180823DCIS002	spot_008	1	1	157	0.973269939	131.0428925	30.09585953	2943	1259	883	784	0	140.996	991.562	0	0	0	0	1.0727	3561.07	0	0
804	20180823DCIS002	spot_008	1	1	162	0.829936922	48.15058136	26.86115074	2536	2487	880	408	0	282.015	1223.86	130.574	0	0	0	17.9314	5201.99	205.788	0
807	20180823DCIS002	spot_008	1	1	174	0.551681459	41.04037476	34.22992325	2848	1080	878	190	0	103.547	811.353	0	0	0	0	0	4496.07	0	0
808	20180823DCIS002	spot_008	1	1	152	0.773105502	42.08759689	26.69521141	1635	1802	876	389	0	113.226	720.917	0	0	0	0	0	570.262	0.164286	0
809	20180823DCIS002	spot_008	1	1	205	0.669964969	45.87912369	34.06032562	729	2259	876	335	0	205.875	939.902	0	0	0	0	1.25373	931.918	0	0
810	20180823DCIS002	spot_008	1	1	193	0.800016284	48.39946365	29.03862762	1828	441	876	93	0	150.903	849.227	0	0	0	0	0	1706.7	0	0
811	20180823DCIS002	spot_008	1	1	146	0.734298527	40.93638611	27.78870964	1209	1939	874	520	0	1548.81	713.404	6.12885	0	0	0	272.077	732.353	1034.34	0
812	20180823DCIS002	spot_008	1	1	185	0.881664455	55.05521393	25.97928429	1895	1431	874	20	0	6.4	306.723	0	0	0	0	0	1504.8	0	0
813	20180823DCIS002	spot_008	1	1	157	0.747426927	45.6221199	30.30878258	2077	2252	874	728	0	279.679	827.501	0	0	0	0	11.9286	602.701	0	0
814	20180823DCIS002	spot_008	1	1	150	0.595395207	42.75946045	34.35436249	168	658	873	359	0	349.368	2795.51	582.552	0	0	0	151.256	1257.18	0	0
819	20180823DCIS002	spot_008	1	1	157	0.97614485	150.1505585	32.60074615	2082	2722	870	705	0	2468.27	3685.58	260.323	0.258156	0.222222	0	3647.76	1380.93	0	0
820	20180823DCIS002	spot_008	1	1	173	0.988880813	225.9458008	33.60044861	1898	388	869	335	0	149.182	538.567	0	0	0	0	0.328358	389.137	0	0
821	20180823DCIS002	spot_008	1	1	147	0.796563566	43.5349884	26.31928444	2690	1173	869	84	0	86.3571	509.971	0	0	0	659.643	0	1067.88	0	0
822	20180823DCIS002	spot_008	1	1	156	0.827663779	47.84371567	26.85105133	2415	1121	868	142	0	1667.29	725.128	0	0	0	0	685.866	517.089	0	0
824	20180823DCIS002	spot_008	1	1	152	0.816683769	43.65130997	25.1905365	2539	1937	867	483	0	137.963	354.343	0	0	0	0	0	1736.38	0	0
826	20180823DCIS002	spot_008	1	1	147	0.987820685	184.7951202	28.75349808	2030	2673	864	33	0	393.818	653.8	0	0	0	0	40.697	1182.08	0	0
827	20180823DCIS002	spot_008	1	1	159	0.947170794	103.5736008	33.21911621	869	2015	863	20	0	153.85	484.607	0	0	0	0	0	515.257	0	0
828	20180823DCIS002	spot_008	1	1	161	0.742797732	43.41695404	29.06833839	2043	1303	863	11	0	532.091	357.611	0	0	0	0	0	1344.07	0	0
830	20180823DCIS002	spot_008	1	1	151	0.402330428	35.61090469	32.6015892	1900	306	862	571	0	364.384	842.973	0	0	0	223.499	41.0683	3684.45	0	0
831	20180823DCIS002	spot_008	1	1	152	0.648593843	39.22538757	29.85580444	3180	1042	862	46	0	291.043	513.85	0	0	0	0	20.413	1392.23	0	0
832	20180823DCIS002	spot_008	1	1	163	0.865365803	56.59923172	28.36417961	2407	2497	861	718	0	682.518	1350.78	0	0	0	0	297.641	1161.58	0	0
833	20180823DCIS002	spot_008	1	1	173	0.767952383	45.09637833	28.88454247	1070	2422	859	437	0	1766.69	2563.07	40.032	0	0	0	561.973	2879.66	8.71356	0
834	20180823DCIS002	spot_008	1	1	145	0.586340785	39.89474869	32.31731796	2456	1814	858	449	0	37.588	208.608	0	0	0	0	0	4916.36	0	0
835	20180823DCIS002	spot_008	1	1	171	0.872278392	54.25864029	26.53299904	2996	2488	858	611	0	195.663	1069.93	0	0	0	0	0.754501	6029.88	0	0
837	20180823DCIS002	spot_008	1	1	155	0.996686399	348.3348999	28.333601	1635	3251	857	732	0	668.648	2615.15	18.8839	0	0	0	481.745	1619.03	0	0
839	20180823DCIS002	spot_008	1	1	150	0.881283224	42.32984924	20.00459862	2837	2815	856	596	0	275.077	1292.17	0	0	0	0	1.84564	4528.93	0.00277778	0
840	20180823DCIS002	spot_008	1	1	150	0.695365191	35.65636063	25.62467575	2559	2665	856	500	0	479.078	2930.74	0	0	0	1533.53	42.212	13353.4	0	0
841	20180823DCIS002	spot_008	1	1	139	0.807749093	43.90848923	25.88521767	1814	362	855	639	0	337.732	1205.23	0	0	0	0	3.84977	1215.35	0	0
842	20180823DCIS002	spot_008	1	1	176	0.913304389	52.81402588	21.50996971	2039	1608	854	568	0	494.905	1009.52	1489.52	0	0	0	2.33979	1550.42	0	0
843	20180823DCIS002	spot_008	1	1	174	0.873755515	49.71307373	24.17871666	2048	2988	854	547	0	744.199	2013.52	0	0	0	0	447.616	1167.31	0	0
845	20180823DCIS002	spot_008	1	1	162	0.991681933	314.1355591	40.4332962	3217	1911	854	235	0	155.162	1630.21	0	0	0	0	3.04681	719.073	0	0
846	20180823DCIS002	spot_008	1	1	158	0.816032529	41.88082504	24.20736694	3110	1909	852	450	0	1130.78	726.812	0	0	0	0	701.851	428.191	0	0
847	20180823DCIS002	spot_008	1	1	138	0.444774896	35.02048874	31.36583328	911	338	851	313	0	174.313	1520.02	200.53	0	0	0	5.7508	10191	0	0
848	20180823DCIS002	spot_008	1	1	152	0.816926479	44.52102661	25.67714119	1141	109	851	314	0	232.08	1887.45	0	0	0	0	4.50318	2294.72	0	0
856	20180823DCIS002	spot_008	1	1	135	0.46828717	34.37372589	30.37181091	2545	1776	845	533	0	371.004	563.336	0	0	0	0	37.8893	984.991	0	0
861	20180823DCIS002	spot_008	1	1	189	0.93710041	65.35363007	22.81233978	381	1771	841	412	0	3.86893	742.006	0	0	0	3814.98	0	716.436	0	0
862	20180823DCIS002	spot_008	1	1	145	0.793680429	43.89654922	26.70380211	2070	1390	841	106	0	72.7358	543.24	0	0	0	0	0	3771.92	0	0
863	20180823DCIS002	spot_008	1	1	148	0.735568702	39.11367035	26.49756241	2312	1456	841	240	0	17.3708	187.923	0	0	0	0	1.15833	2142.31	0	0
865	20180823DCIS002	spot_008	1	1	140	0.969514906	148.0410004	36.27484512	3298	1927	840	256	0	107.852	799.081	0	0	0	0	43.8633	975.032	0.00677201	0
866	20180823DCIS002	spot_008	1	1	153	0.326424599	35.03414154	33.1150856	2500	999	840	470	0	68.5681	501.843	0	0	0	0	0	10525.5	0	0
869	20180823DCIS002	spot_008	1	1	170	0.933482289	57.90332031	20.76549339	2674	1223	835	563	0	289.81	1217.04	0	0	0	28.7442	3941.2	786.875	0	0
870	20180823DCIS002	spot_008	1	1	172	0.78199476	45.22605133	28.18872261	2887	2690	835	363	0	770.901	3194.18	0	0	0	0	715.771	6201.68	0	0
871	20180823DCIS002	spot_008	1	1	165	0.873059392	49.28048706	24.02985001	2252	1236	834	544	0	299.136	562.976	0	0	0	1.75735	163.43	6460.67	3.42706	0
872	20180823DCIS002	spot_008	1	1	172	0.65659982	41.26898956	31.1266861	2960	1283	834	128	0	90.8516	1533.55	0	0	0	0	0	5338.19	0	0
874	20180823DCIS002	spot_008	1	1	156	0.876827598	50.00054169	24.04050446	2327	1133	833	267	0	189.041	575.814	0	0	0	0	0.23221	667.255	0	0
875	20180823DCIS002	spot_008	1	1	182	0.866381586	51.5258255	25.73110008	310	626	833	548	0	120.361	1072.26	161.339	0.0145985	19.271	0	0.0109489	1384.63	0	0
877	20180823DCIS002	spot_008	1	1	187	0.614013672	41.82027817	33.00855255	693	2022	831	57	0	106.719	588.147	0	0	0	0	0	6264.89	363.375	0
878	20180823DCIS002	spot_008	1	1	143	0.983956039	248.4425049	44.32486343	2095	348	829	301	0	487.226	865.453	0	0	0	0	215.924	2470.82	0	0
880	20180823DCIS002	spot_008	1	1	152	0.790807784	41.57492065	25.44653511	2739	2563	828	578	0	130.81	650.138	0	0	0	0	0	2393.51	0	0
882	20180823DCIS002	spot_008	1	1	142	0.517785251	36.69467545	31.39268494	1852	2841	827	360	0	2608.35	515.349	0	0	0	0	51.3278	897.688	0	0
885	20180823DCIS002	spot_008	1	1	169	0.840303361	47.73259354	25.87662315	2350	1362	826	13	0	159.231	242.56	0	0	0	0	0	2537.13	0	0
887	20180823DCIS002	spot_008	1	1	149	0.754593551	32.44015884	21.28699112	3054	690	826	12	0	218.333	305.705	0	0	0	0	0.833333	658.811	0	0
888	20180823DCIS002	spot_008	1	1	148	0.881772578	47.43568802	22.37421608	782	440	825	533	0	434.82	2577.95	0.380863	0	0	0	182.66	4994.7	0	0
889	20180823DCIS002	spot_008	1	1	149	0.63216728	38.91856766	30.15534973	886	2091	825	533	0	326.443	578.194	0	0	0	863.036	0	1047.08	0	0
890	20180823DCIS002	spot_008	1	1	140	0.848362625	46.09266663	24.402174	2067	2581	825	596	0	512.599	2062.87	0	0	0	0	120.557	3272.09	0	0
891	20180823DCIS002	spot_008	1	1	135	0.73021847	40.23071289	27.48617554	2190	1172	825	652	0	121.106	838.399	0	0	0	0	0.783742	10373.1	0	0
892	20180823DCIS002	spot_008	1	1	195	0.770066321	49.37422943	31.49897385	2773	634	824	62	0	1361.95	866.486	0	0	0	0	251.548	514.15	215.454	0
895	20180823DCIS002	spot_008	1	1	145	0.710381031	44.67110443	31.44029808	2518	2765	818	596	0	1747.27	1361.78	0	0	0	0	391.307	4434.52	0	0
896	20180823DCIS002	spot_008	1	1	161	0.765651405	45.63292313	29.3536396	2236	1139	818	187	0	25.3957	178.282	0.0213904	0.00534759	0.0105263	0.0213904	0	2950.34	0	0
897	20180823DCIS002	spot_008	1	1	165	0.762617767	43.13895035	27.90440559	1887	278	817	572	0	347.78	1142.91	0	0	0	67.5944	1.90909	4479.85	0	0
898	20180823DCIS002	spot_008	1	1	149	0.784381747	43.39791489	26.9187851	3032	1803	816	368	0	49.375	462.725	0	0	0	0	0.415761	6461.72	0	0
899	20180823DCIS002	spot_008	1	1	159	0.71949482	40.8368454	28.36109924	1456	3053	815	416	0	274.825	835.451	12.6755	0	0	0	23.5913	1763.45	0	0
905	20180823DCIS002	spot_008	1	1	174	0.932510555	57.19658661	20.65612602	2012	318	809	465	0	2099.74	4417.56	0	0	0	13.5548	2113.9	7102.27	0.0348525	0
906	20180823DCIS002	spot_008	1	1	174	0.427700579	38.05895615	34.40226746	2422	2630	809	483	0	196.963	434.294	4550.65	0	0	0	0.0165631	2023.54	0	0
908	20180823DCIS002	spot_008	1	1	140	0.716675222	39.81284332	27.76575851	1309	1621	808	180	0	78.4389	252.064	0	0	0	0	0	1225.83	0	0
912	20180823DCIS002	spot_008	1	1	151	0.844666123	45.92121887	24.58132935	235	1889	804	500	0	1107.02	3944.12	6.746	0	0	1580.76	486.744	3150.51	0	0
920	20180823DCIS002	spot_008	1	1	160	0.772008419	43.82035828	27.85276031	2845	2614	798	29	0	261.414	644.412	0	0	0	0	773.172	1077.34	0	0
923	20180823DCIS002	spot_008	1	1	145	0.679797173	38.07741547	27.92598152	753	353	793	228	0	110.114	1174.8	0	0	0	0	1.53509	6288.81	0	0
927	20180823DCIS002	spot_008	1	1	140	0.708500862	39.79216766	28.08172607	2580	1159	790	45	0	179	565.511	0	0	0	0	0	1478.94	0	0
928	20180823DCIS002	spot_008	1	1	145	0.97197932	196.5968628	46.21331024	2874	1026	790	417	0	921.652	4454.17	0	0	0	70.2662	396.288	21728	0	0
929	20180823DCIS002	spot_008	1	1	147	0.803462207	42.55449295	25.33506012	1769	330	790	257	0	79.2685	168.215	0	0	0	1837.58	3.38911	2435.5	0	0
930	20180823DCIS002	spot_008	1	1	138	0.84371978	43.53601837	23.36943054	1057	20	788	10	0	678	614.415	0	0	0	0	0	469.852	0	0
931	20180823DCIS002	spot_008	1	1	180	0.810309589	50.04095459	29.32409859	2620	1980	788	41	0	28.6585	260.106	0	0	0	0	0	2757.48	0	0
933	20180823DCIS002	spot_008	1	1	145	0.941804707	105.890976	35.59635544	2702	2738	787	554	0	150.632	858.5	0	0	0	755.699	0.274368	490.563	0	0
934	20180823DCIS002	spot_008	1	1	156	0.811774135	46.40668106	27.10018158	2911	2401	786	670	0	1159.94	2737.95	2194.68	0	0	1237.19	1114.05	4768.15	36.2915	0
937	20180823DCIS002	spot_008	1	1	176	0.93217808	58.32809448	21.1147728	2336	1270	783	426	0	139.244	383.715	0	0	0	0	0	8353.74	0.50565	0
938	20180823DCIS002	spot_008	1	1	161	0.752562284	40.08848572	26.39911461	2430	1391	783	34	0	178.824	229.914	0	0	0	0	0	7220.3	0	0
940	20180823DCIS002	spot_008	1	1	147	0.759794831	44.04494476	28.63639069	2854	2394	780	130	0	345.423	760.709	0	0	0	1263.08	1.71538	5839.1	0	0
941	20180823DCIS002	spot_008	1	1	140	0.808696687	42.66374207	25.09591675	2832	1210	779	501	0	380.916	1926.25	0	0	0	0	14.8224	10711.3	0	0
942	20180823DCIS002	spot_008	1	1	162	0.685759306	41.38497162	30.1211586	3106	1772	779	23	0	40.5652	316.044	0	0	0	0	14.4783	2649.68	0	0
944	20180823DCIS002	spot_008	1	1	145	0.766145587	40.90245819	26.28666496	3010	1733	778	334	0	34.6527	400.052	2892.93	0	0	0	0	3322.77	0	0
946	20180823DCIS002	spot_008	1	1	203	0.624057889	43.26156998	33.80364609	927	468	775	48	0	754	1077.36	0	0	0	2.125	135.25	1767.14	89.7402	0
948	20180823DCIS002	spot_008	1	1	144	0.807973206	41.35504913	24.36718941	1091	2161	772	594	0	2285.18	2254.61	0.117845	0	0	0	633.633	632.006	0	0
949	20180823DCIS002	spot_008	1	1	170	0.842606068	47.52776337	25.59514809	3159	1065	772	249	0	895.386	1579.48	0	0	0	310.932	579.157	3346.69	0	0
950	20180823DCIS002	spot_008	1	1	146	0.963411152	130.8010406	35.05832291	1781	1418	770	13	0	360.308	389.248	0	0	0	0	0	1368.74	0	0
951	20180823DCIS002	spot_008	1	1	151	0.908515275	50.61557007	21.14980125	1934	382	769	23	0	281.174	244.524	0	0	0	0	7.65217	388.433	0	0
952	20180823DCIS002	spot_008	1	1	151	0.872611284	74.31412506	36.29615784	1035	1633	768	516	0	164.304	493.976	0	0	0	0	0.00193798	2219.06	0	0
954	20180823DCIS002	spot_008	1	1	153	0.994006634	354.4308472	38.74626923	3010	700	765	64	0	386	420.746	0	0	0	7.73438	19.6875	1169.54	0	0
959	20180823DCIS002	spot_008	1	1	163	0.845035195	45.39590836	24.27367592	2884	785	760	403	0	298.206	1137.39	0	0	0	0	0.900744	4117.74	0	0
960	20180823DCIS002	spot_008	1	1	129	0.689364672	35.66956329	25.83954811	2532	1003	759	163	0	48.2454	621.406	0	0	0	0	0	8230.17	598.234	0
964	20180823DCIS002	spot_008	1	1	184	0.985639811	213.914032	36.12183762	2876	2036	758	52	0	338.865	492.357	0	0	0	0	4.78846	4276.08	0	0
968	20180823DCIS002	spot_008	1	1	144	0.91134727	45.30180359	18.64796257	2381	2048	757	492	0	117.356	591.28	257.14	0	0	0.231707	0	1325.46	0	0
970	20180823DCIS002	spot_008	1	1	153	0.890613079	50.89502716	23.14511299	2905	1010	754	649	0	2052.53	3228.85	0	0	0.268437	15.9522	859.837	3349.69	0	0
973	20180823DCIS002	spot_008	1	1	139	0.627238154	37.1268158	28.9153862	2960	724	752	534	0	218.91	1621.31	0	0	0	0	10.6217	6835.92	0	0
984	20180823DCIS002	spot_008	1	1	167	0.670873165	40.38616562	29.94925308	2965	2322	745	175	0	415.211	702.667	0	0	0	0	36.2229	601.719	0	0
989	20180823DCIS002	spot_008	1	1	138	0.833485425	43.51797867	24.04548645	2053	2648	743	403	0	1144.09	1702.8	105.692	0	0	0	1269.8	2816.17	0	0
990	20180823DCIS002	spot_008	1	1	160	0.832463205	47.0067215	26.04550362	2547	2101	743	459	0	271.305	564.723	0	0	0	0	11.0305	3930.93	0	0
991	20180823DCIS002	spot_008	1	1	133	0.837160051	43.83191681	23.97421646	2649	2576	743	353	0	263.249	918.755	51.8385	0	0	0	0	2302.85	0	0
992	20180823DCIS002	spot_008	1	1	140	0.697654486	42.38042831	30.36279488	3031	1049	743	297	0	2582.88	1729.29	788.929	171.054	67.25	247.04	2157.21	5857.4	0.00790514	0
994	20180823DCIS002	spot_008	1	1	170	0.899559379	53.15080643	23.21619415	1688	2867	740	449	0	310.797	1995.12	42.3051	0	0	0	0.0222717	675.913	0	0
996	20180823DCIS002	spot_008	1	1	146	0.795128226	43.22885132	26.215765	284	1834	739	447	18.8233	954.391	935.1	21.8949	6.41163	14.8129	22.9016	157.933	577.86	2108.83	0
997	20180823DCIS002	spot_008	1	1	153	0.995531976	394.2463379	37.22671127	1842	2983	739	707	0	1318.12	3422.26	1480.99	0	0	0.128713	734.871	1562.4	0	0
999	20180823DCIS002	spot_008	1	1	149	0.728806555	40.69062805	27.86167336	2717	1328	737	246	0	185.386	1044.08	0	0	0	0	24.9797	8559.82	0	0
1001	20180823DCIS002	spot_008	1	1	140	0.543200433	34.25005722	28.75645256	2504	1212	733	702	0	916.61	910.092	0	0	0	0	343.442	1800.05	0	0
1003	20180823DCIS002	spot_008	1	1	140	0.907513499	48.08430862	20.19651413	2696	2991	732	183	0	249.339	934.971	0	0	0	0	73.4044	1135.12	0	0
1008	20180823DCIS002	spot_008	1	1	144	0.776162624	40.19415665	25.34373283	227	646	728	417	0	210.35	933.029	0	0	0	39.6835	6.34772	833.232	0	0
1009	20180823DCIS002	spot_008	1	1	135	0.701162755	39.43755341	28.11902237	2079	1418	728	382	0	1384.08	665.298	0	0	0	0	510.534	2947.59	0	0
1011	20180823DCIS002	spot_008	1	1	155	0.993427932	240.0110626	27.47154045	2073	2933	725	388	0	575.985	2004.04	0	0	0	0	17.3686	2400.83	0	0
1012	20180823DCIS002	spot_008	1	1	155	0.996292591	398.7520447	34.30447388	837	1774	724	666	0	1038.38	979.121	0	0	0	100.183	506.081	641.805	0	0
1013	20180823DCIS002	spot_008	1	1	150	0.81137228	41.90481949	24.49461555	2035	1268	724	10	0	252.4	280.484	0	0	0	0	0	399.41	0	0.980978
1014	20180823DCIS002	spot_008	1	1	145	0.789496303	42.03033066	25.79634094	2749	2730	724	165	0	252.255	754.586	0	0	0	0	0	363.218	0	0
1015	20180823DCIS002	spot_008	1	1	142	0.828532159	44.31891251	24.81599998	3217	1890	724	115	0	95.287	656.867	0	0	0	0	0	575.898	0	0
1017	20180823DCIS002	spot_008	1	1	146	0.93104893	46.72578049	17.04996872	910	2313	720	355	0	3046.52	1086.8	0	0	0	0	23.507	527.116	0	2633.37
1018	20180823DCIS002	spot_008	1	1	134	0.898113906	43.58232117	19.16588974	2090	489	719	491	0	324.077	1465.72	760.733	0	0	0	5.60081	1799.48	0	0
1020	20180823DCIS002	spot_008	1	1	143	0.694587529	39.09963989	28.12860298	2414	2474	718	82	0	409.768	545.155	121.963	0	0	0	15.1341	762.948	0	0
1024	20180823DCIS002	spot_008	1	1	140	0.671223283	36.24922943	26.86993217	2529	1840	715	465	0	376.299	536.72	0	0	0	0	5.10968	3212.17	0	0
1025	20180823DCIS002	spot_008	1	1	141	0.877743363	44.82006073	21.47468758	2799	1121	715	521	0	1603.67	944.771	0	0	0	0	349.902	2835.38	0	0
1027	20180823DCIS002	spot_008	1	1	122	0.591634572	34.67631912	27.9562664	2576	3027	714	442	0	75.4027	620.56	0	0	0	0	0	574.173	0	0
1028	20180823DCIS002	spot_008	1	1	177	0.70641458	45.47509766	32.18719482	2876	729	714	228	0	320.298	2224.76	0	0	0	14.0833	277.386	13262.3	0	0
1030	20180823DCIS002	spot_008	1	1	174	0.898316264	49.67565537	21.82497025	2506	2281	714	496	0	135.998	345.825	0	0	0	0	50.8851	966.789	0	0
1031	20180823DCIS002	spot_008	1	1	126	0.994557321	244.1376953	25.43692398	275	626	713	339	0	447.566	1625.39	0	0	0	0	181.115	1977.9	0	0
1033	20180823DCIS002	spot_008	1	1	176	0.783914924	43.04405975	26.72468948	614	457	712	23	0	12.2174	2323.16	0	0	1.2381	0	0	1400.72	0	7.07312
1034	20180823DCIS002	spot_008	1	1	131	0.633963227	36.25007629	28.03447533	2018	2607	712	40	0	166.3	513.357	0	0	0	0	0	1331.46	0	0
1037	20180823DCIS002	spot_008	1	1	160	0.8053087	44.54351044	26.40787125	450	2686	711	112	0	1291.16	2094.81	0	0	0	0	279.554	980.436	0	0
1039	20180823DCIS002	spot_008	1	1	153	0.87868917	51.11339569	24.40124512	2084	2792	711	208	0	321.38	2881.78	0	0	0	0	14.3029	1192.49	0	0
1044	20180823DCIS002	spot_008	1	1	149	0.913680911	48.54146194	19.7288208	844	392	710	475	0	599.149	1746.8	0	0	0	0	130.074	2425.79	0	0
1045	20180823DCIS002	spot_008	1	1	194	0.975188315	68.90961456	15.25499439	2180	451	709	235	0	259.149	631.01	0	0	0	0	134.753	325.66	0	0
1046	20180823DCIS002	spot_008	1	1	144	0.671461582	38.16139984	28.27909851	2823	2363	709	141	0	464.213	1220.68	0	0	0	523.22	305.007	6742.27	0	0
1047	20180823DCIS002	spot_008	1	1	146	0.88279891	48.87596512	22.95953369	2513	1871	708	13	0	103.923	158.122	0	0	0	0	0	3171.75	0	0
1048	20180823DCIS002	spot_008	1	1	130	0.77348572	35.57510376	22.54798889	2548	1109	708	163	0	2.53988	447.614	0	0	0	0	0	12611.1	0	0
1049	20180823DCIS002	spot_008	1	1	138	0.767893493	42.57146454	27.2703228	3086	1170	708	579	0	118.052	928.707	356.57	0	0	0	8.76166	4250.68	0	0
1050	20180823DCIS002	spot_008	1	1	132	0.994576216	251.1565094	26.12294388	2447	997	707	162	0	66.5617	1542.19	0	0	0	0	38.0617	12959.1	0	0
1054	20180823DCIS002	spot_008	1	1	136	0.900973439	51.17601395	22.20395279	2484	1472	705	573	0	88.3141	365.619	0	0	0	0	5.0541	2725.53	0	0
1056	20180823DCIS002	spot_008	1	1	141	0.981379151	136.2182007	26.16487312	2724	2398	705	120	0	95.6167	729.021	0	0	0	0	0	8065.49	0	0
1057	20180823DCIS002	spot_008	1	1	148	0.906313121	47.04042053	19.87960243	2855	1974	705	376	0	305.346	1442.99	154.585	0	0	0	2.53191	2742.67	0	0
1060	20180823DCIS002	spot_008	1	1	157	0.897035718	52.17335129	23.05843163	2096	397	703	86	0	492.663	2080.32	0	0	0	0	67.1628	12291.7	0	0
1061	20180823DCIS002	spot_008	1	1	164	0.873045623	47.8155899	23.31672096	2753	1095	703	153	0	321.863	472.008	0	0	0	0	319.882	6024.49	0	0
1064	20180823DCIS002	spot_008	1	1	142	0.919109344	47.14783478	18.57636833	1206	1915	701	377	0	203.841	543.711	0	0	0	0	0.721485	1447.56	452.574	0
1065	20180823DCIS002	spot_008	1	1	139	0.594195962	37.40274811	30.08378983	2677	3014	698	404	0	417.908	1159.67	0	0	0	0	90.9678	601.573	0	0
1067	20180823DCIS002	spot_008	1	1	142	0.692388952	39.39570236	28.424963	2343	1519	697	423	0	156.73	829.546	0	0	0	0	30.8558	3843.47	0	0
1068	20180823DCIS002	spot_008	1	1	142	0.993261635	319.4701538	37.02448654	2617	2184	697	412	0	50.0874	661.197	0	0	0	0	0	6616.22	103.714	0
1076	20180823DCIS002	spot_008	1	1	138	0.998918235	501.3347168	23.31291962	2379	1403	694	452	0	582.228	337.261	205.478	0	0	0	195.518	2823.31	1763.73	0
1081	20180823DCIS002	spot_008	1	1	124	0.66138196	38.39908981	28.8012104	2484	2776	690	572	0	261.956	1106.61	0	0	0	0	0	2875.18	0	0
1082	20180823DCIS002	spot_008	1	1	150	0.892884791	39.87080765	17.95323563	2559	2562	690	467	0	57.2398	981.431	0	0	0	0	4.47323	2415.12	0	0
1083	20180823DCIS002	spot_008	1	1	176	0.889873803	48.85868454	22.28966331	2574	1899	690	174	0	250.132	782.304	0	0	0	0	77.7069	6094.9	0	0
1084	20180823DCIS002	spot_008	1	1	160	0.944553733	56.55842209	18.5713501	2013	421	688	273	0	2095.65	1875.99	0	115.311	10.7976	1115.96	2505.52	3345.87	0	0
1086	20180823DCIS002	spot_008	1	1	153	0.926934361	47.2973671	17.74708176	2567	1795	687	172	0	264.483	938.78	0	0	0	0	135.14	2410.4	0	0
1094	20180823DCIS002	spot_008	1	1	128	0.83098489	34.15976334	19.0029068	2566	2300	684	588	0	244.871	925.593	0	0	0	0	4.60034	1629.74	0	0
1095	20180823DCIS002	spot_008	1	1	178	0.635956466	38.91275406	30.02994347	2756	2407	684	14	0	218.357	931.087	0	0	0	0	0.214286	8427.72	0	0
1096	20180823DCIS002	spot_008	1	1	156	0.897527456	48	21.1660099	1919	3027	684	302	0	209.003	522.488	0	0	0	47.2318	0	1062.68	0	0
1097	20180823DCIS002	spot_008	1	1	146	0.762437105	37.84584045	24.48861694	2895	2371	683	26	0	120.885	1732.25	0	0	0	0	25.9615	3566.29	81.6519	0
1099	20180823DCIS002	spot_008	1	1	141	0.601169586	36.47475815	29.1477623	3121	1996	683	495	0	224.426	689.904	0	0	0.366771	0	0	694.974	0	0
1101	20180823DCIS002	spot_008	1	1	123	0.715320945	36.59597397	25.57312393	2143	433	681	279	0	671.613	2210.84	0	0	0	0	954.885	3047.29	0	0
1102	20180823DCIS002	spot_008	1	1	127	0.831091285	40.59833527	22.57819939	2350	1146	681	454	0	98.0264	447.833	0	0	0	0	0.0726872	630.247	0	0
1104	20180823DCIS002	spot_008	1	1	153	0.849568725	44.40125656	23.420681	2423	1645	680	94	0.329787	25.6596	210.552	0	0	0	0	0	1665.97	56.8879	40.8534
1106	20180823DCIS002	spot_008	1	1	138	0.818134189	43.24065018	24.86455345	2077	2768	679	309	0	1149.21	2143.62	557.521	0	0	0	573.922	538.317	0	0
1112	20180823DCIS002	spot_008	1	1	137	0.988955319	215.5103912	31.94168854	836	2232	676	466	0	89.382	716.022	25.4785	0	0	0	0.26824	1682.38	0	0
1113	20180823DCIS002	spot_008	1	1	138	0.965441644	156.9113312	40.89414597	1986	439	676	388	0	395.732	1471.97	1.49227	0	0	1.31186	73.8041	4304.29	0	0
1115	20180823DCIS002	spot_008	1	1	155	0.730722785	43.13687134	29.44843483	2400	1757	676	10	0	30.9	496.153	0	0	0	0	0	11708.2	0	0
1117	20180823DCIS002	spot_008	1	1	151	0.875949085	45.81958008	22.10352898	2569	1579	676	561	0	179.193	472.259	0	0	0	0	0	1147.09	0	0
1118	20180823DCIS002	spot_008	1	1	150	0.721170068	40.80394363	28.26726151	2737	2765	676	81	0	486.284	1114.32	0	0	0	0	1.8642	318.34	0	0
1122	20180823DCIS002	spot_008	1	1	156	0.995890498	307.7002258	27.86701202	996	2313	672	117	0	758.658	1434.94	29.7094	0	0	0	171.889	2624.02	0	0
1126	20180823DCIS002	spot_008	1	1	147	0.826207578	39.58212662	22.29921913	1956	2675	671	420	0	384.886	2100.3	0	0	0	0	4.89524	2065.58	0	0
1131	20180823DCIS002	spot_008	1	1	143	0.995111644	293.3812256	28.9733181	2756	2518	670	592	0	439.209	1760.66	0	0	0	2.37162	48.6605	6618.74	0	0
1140	20180823DCIS002	spot_008	1	1	137	0.705679655	37.8515625	26.81900787	2073	1774	665	338	0	23.1864	579.717	0	0	0	0	0	4170.31	0	0
1141	20180823DCIS002	spot_008	1	1	175	0.819920421	45.75804138	26.19545174	1574	1766	664	314	0	141.449	393	65.2675	0	0	0	0	2616.39	0	0
1143	20180823DCIS002	spot_008	1	1	147	0.336006612	36.04647827	33.95072174	2515	1321	664	475	0	57.1832	659.405	0	0	0	0.111579	0	16265.5	0	0
1144	20180823DCIS002	spot_008	1	1	126	0.991214633	260.3728943	34.43778229	1882	2950	663	626	0	1155.83	2160.14	401.807	0	0	0	1066.57	1523.34	0	0
1151	20180823DCIS002	spot_008	1	1	120	0.572396278	32.40388107	26.5704422	2241	1609	660	461	0	6.29501	226.409	0	0	0	0	0	2584.93	0	0
1154	20180823DCIS002	spot_008	1	1	147	0.887382209	45.47926331	20.96751022	2318	1718	659	450	0	490.651	992.42	0	0	0	0	143.209	1305.98	0	0
1155	20180823DCIS002	spot_008	1	1	123	0.723015666	35.44559097	24.48693466	2577	2706	659	557	0	1284.73	1653.82	0	0	0	0	249.431	2532.88	1333.17	0
1159	20180823DCIS002	spot_008	1	1	177	0.846160829	47.75304031	25.44891357	3048	2502	659	70	0	195.157	592.496	0	0	0	0	29.9286	508.705	0	0
1164	20180823DCIS002	spot_008	1	1	130	0.634902179	32.12475586	24.81934738	2670	2692	656	312	0	176.49	1039.13	139.176	0	0	0	11.2949	4689.4	0	0
1167	20180823DCIS002	spot_008	1	1	126	0.998231173	520.0263672	30.91646957	709	294	655	488	0	156.107	2085.28	0	0	0	0	0.842213	2513.75	0	1.02463
1169	20180823DCIS002	spot_008	1	1	149	0.985033989	234.8643494	40.48125839	2275	2793	655	10	0	20.6	452.557	0	0	0	0	0	1081.25	0	0
1170	20180823DCIS002	spot_008	1	1	143	0.275335848	35.08058548	33.72465515	2485	2651	655	131	0	188.878	461.65	0	0	0	0	0	825.765	0	0
1172	20180823DCIS002	spot_008	1	1	139	0.990267396	236.0688782	32.8555069	2984	2553	653	56	0	254.107	539.01	0	0	0	66.4821	1.48214	569.026	15.2031	0
1175	20180823DCIS002	spot_008	1	1	110	0.789342165	37.0879364	22.77026749	2061	1280	650	461	0	518.662	571.826	0	0	0	0	0	726.818	0	0
1179	20180823DCIS002	spot_008	1	1	127	0.779941916	39.0298233	24.42688942	2483	1866	648	87	0	158.713	165.639	0	0	0	0	0.655172	990.155	0	0
1185	20180823DCIS002	spot_008	1	1	136	0.904388964	40.83379745	17.42415047	2568	843	646	389	0	479.1	990.829	0	0	0	0	81.1157	247.132	0	0
1187	20180823DCIS002	spot_008	1	1	129	0.56655848	33.56863785	27.66128159	2268	1133	645	302	0	20.2914	360.921	0	0	0	0	21.0232	6832.07	0	0
1188	20180823DCIS002	spot_008	1	1	142	0.850174129	44.20711517	23.27511406	1799	2773	645	201	0	478.98	858.082	15.6667	0	0	0	108.274	3271.21	0	0
1189	20180823DCIS002	spot_008	1	1	138	0.932732761	50.93788528	18.36659431	2402	1139	645	18	0	305.444	660.483	0	0	0	0	0	443.551	0	0
1191	20180823DCIS002	spot_008	1	1	131	0.589431345	36.88231277	29.79421234	2909	1040	643	57	0	462.754	742.293	0	0	0	0	126.123	2080.63	0	0
1193	20180823DCIS002	spot_008	1	1	126	0.637135208	32.2702179	24.87233543	3275	1946	643	507	0	897.653	984.597	1.39842	0	0	0	196.266	602.026	213.786	0
1194	20180823DCIS002	spot_008	1	1	143	0.758373618	41.10935974	26.79590607	2257	1272	642	26	0	0	439.834	0	0	0	0	74.3846	13931.2	0	0
1196	20180823DCIS002	spot_008	1	1	129	0.761836648	38.38814163	24.86665535	2850	1899	642	275	0	311.996	324.392	0	0	0	0	230.698	974.781	0	0
1197	20180823DCIS002	spot_008	1	1	130	0.893912077	43.01448822	19.28091812	1272	1559	641	12	0	309	361.359	0	0	0	0	0	2578.83	0	0
1198	20180823DCIS002	spot_008	1	1	136	0.873594165	43.6817894	21.257967	2473	1380	641	405	0	178.067	338.004	0	0	0	0	0	1621.07	1628.78	0
1199	20180823DCIS002	spot_008	1	1	164	0.897806108	50.17048264	22.09462929	684	341	641	11	0	65.3636	563.141	0	0	0	0	0	2032.51	0	0
1201	20180823DCIS002	spot_008	1	1	163	0.962653995	59.49420166	16.10714722	2733	916	639	269	0	230.587	2532.7	0	0	0	0	42.5725	23561.6	0.00632911	0
1202	20180823DCIS002	spot_008	1	1	143	0.75938648	38.70262909	25.18147087	1959	3024	639	10	0	179.9	552.84	0	0	0	0	0	1260	0	0
1203	20180823DCIS002	spot_008	1	1	131	0.820040822	40.37438965	23.10646629	2847	1165	638	303	0	1834.4	750.489	0	0	0	0	392.465	6580.51	0	0
1204	20180823DCIS002	spot_008	1	1	112	0.365986347	29.93563652	27.85870934	294	662	637	491	0	146.676	1037.94	972.697	0	0	0	0.14664	2821.4	0	0
1208	20180823DCIS002	spot_008	1	1	131	0.917675436	41.47767639	16.48036003	3018	2003	636	126	0	1535.71	1077.96	0	0	0	0	597.556	2150.81	0	0
1210	20180823DCIS002	spot_008	1	1	135	0.940958142	114.634964	38.80656052	1515	312	635	260	0	258.704	1115.61	0	0	0	0	9.47692	2178.89	0	0
1211	20180823DCIS002	spot_008	1	1	115	0.454574704	30.05895042	26.77376556	1792	292	635	478	0	350.368	457.859	0	0	0	0	0	2413.32	1538.37	0
1216	20180823DCIS002	spot_008	1	1	156	0.926780403	51.81872177	19.46330071	2528	954	633	204	0	298.392	716.472	0	0	0	0	3083.03	1629.6	1044.2	0
1218	20180823DCIS002	spot_008	1	1	131	0.741793394	43.12355042	28.91987991	2846	2344	632	572	0	408.554	1214.64	0	0	0	2782.68	154.205	800.104	0	0
1221	20180823DCIS002	spot_008	1	1	126	0.544736326	31.98035622	26.8189621	949	402	631	132	0	201.098	2665.72	0	0	0	0	19.3485	3076.21	0	0
1228	20180823DCIS002	spot_008	1	1	131	0.764459491	37.66268921	24.28007317	2637	2199	630	381	0	183.129	1064.11	0	0	0	0	2.45407	14036	0	0
1229	20180823DCIS002	spot_008	1	1	145	0.84430331	40.48799896	21.69612503	3014	656	630	17	0	168.765	757.924	0	0	0	0	36.3529	791.057	0	0
1234	20180823DCIS002	spot_008	1	1	126	0.612196863	33.70236969	26.6486454	2626	1397	627	413	0	184.441	1112.49	0	0	0	468.944	0.951574	4981.06	0	0
1238	20180823DCIS002	spot_008	1	1	119	0.636045814	31.52902794	24.32941437	2556	1341	625	248	0	360.431	1144.14	0	0	0	0	29.4677	10632.3	0	0
1245	20180823DCIS002	spot_008	1	1	119	0.655060172	31.37119102	23.70334053	3060	1041	623	308	0	426.364	1439.79	1321.46	0	0	0	52.7175	3122.69	237.037	0
1247	20180823DCIS002	spot_008	1	1	138	0.980008364	179.4420013	35.70109558	1262	1971	621	442	0	892.776	3006.34	0	0	0	0	518.109	1823.98	0	0
1248	20180823DCIS002	spot_008	1	1	150	0.889870584	40.03093719	18.26263618	2086	2810	621	94	0	1053.14	1816.99	0	0	0	0	143.617	732.138	0	0
1251	20180823DCIS002	spot_008	1	1	135	0.887215674	46.51346207	21.45921326	2992	2347	621	485	0	481.812	1239.89	0	0	0	0	4.12784	1444.19	0	0
1253	20180823DCIS002	spot_008	1	1	134	0.899914145	41.80516815	18.2298584	3111	1746	621	282	0	175.78	675.953	0	0	0	0	4.22695	1049.47	0	0
1254	20180823DCIS002	spot_008	1	1	144	0.906308293	47.96899796	20.27252197	2689	2759	621	26	0	195.654	640.665	0	0	0	253.692	0	334.974	0	0
1255	20180823DCIS002	spot_008	1	1	138	0.870533288	43.22122192	21.26957321	1191	132	620	429	0	310.389	2697.67	1503.76	0	0	0	56.4452	3451.98	0	0
1256	20180823DCIS002	spot_008	1	1	131	0.993823647	247.4469147	27.45945168	2847	2585	620	591	0	438.914	1170.02	0	0	0	0	834.582	786.282	0	0
1260	20180823DCIS002	spot_008	1	1	138	0.865602672	40.26723862	20.16307449	1862	2938	617	175	0	327.137	952.651	105.063	0	0	0	38.0343	1387.27	0	0
1262	20180823DCIS002	spot_008	1	1	123	0.300135314	31.2067852	29.76804733	1810	2753	616	111	0	655.694	945.474	0	0	0	0	308.784	1771.14	0	0
1266	20180823DCIS002	spot_008	1	1	123	0.991179347	265.876709	35.23597717	2630	1879	614	370	0	293.092	2140.46	0	0	0	0	5.65946	18049	0	0
1271	20180823DCIS002	spot_008	1	1	196	0.771143496	45.42937088	28.92312622	921	273	613	51	0	925.647	918.756	76.1569	0	0	0	183.569	411.929	0	0
1272	20180823DCIS002	spot_008	1	1	143	0.889247119	45.35046005	20.74453354	852	2272	612	24	0	123.292	713.194	0	0	0	0	0	2509.28	0	0
1273	20180823DCIS002	spot_008	1	1	145	0.994005859	319.5569763	34.93615723	973	145	612	392	0	926.054	1896.46	0	0	0	778.202	453.311	1238.45	0	0
1275	20180823DCIS002	spot_008	1	1	158	0.868527293	45.82674789	22.71363258	2522	2586	612	274	0	104.248	430.429	0	0	0	0	23.9562	1334.34	0	0
1277	20180823DCIS002	spot_008	1	1	148	0.881174147	43.73209	20.67617416	3025	1669	611	562	0	132.11	306.014	0	0	0	1859.14	1516.02	377.345	0	0
1278	20180823DCIS002	spot_008	1	1	168	0.664131045	38.91658401	29.09466743	2722	810	610	124	0	207.556	1622.78	0	0	0	1053.31	70.8387	9500.18	0	0
1281	20180823DCIS002	spot_008	1	1	122	0.646776676	36.81739807	28.07987213	2898	2639	609	199	0	402.543	2175.32	0	0	0	0	2.90955	3480.21	0	0
1286	20180823DCIS002	spot_008	1	1	123	0.811799169	37.06238174	21.64208603	2370	1341	606	435	0	52.9517	453.566	0	0	0	0	0	4672.01	2.71493	0
1289	20180823DCIS002	spot_008	1	1	133	0.729159713	37.95953751	25.97736359	1965	434	605	57	0	126.895	1541.39	2.01754	0	0	0	7.05263	5478	0	0
1290	20180823DCIS002	spot_008	1	1	149	0.966937184	55.91659164	14.25955296	2397	1154	605	300	0	359.02	737.077	0	0	0	0	23.8633	697.391	0	0
1296	20180823DCIS002	spot_008	1	1	136	0.98743397	217.1685181	34.31961441	2544	1999	603	559	0	998.068	2254.56	0	0	0	0	702.132	1753.79	0	0
1297	20180823DCIS002	spot_008	1	1	139	0.806040823	40.14344025	23.75929451	2727	1938	602	82	0	793.122	1762.29	0	0	0	0	721.012	2006.87	0	3626.08
1298	20180823DCIS002	spot_008	1	1	119	0.852750659	37.93847656	19.81595802	3013	1157	602	137	0	167.117	940.414	230.394	0	0	0	0.0729927	1370.93	0	0
1302	20180823DCIS002	spot_008	1	1	115	0.805985808	37.6160202	22.26623154	633	447	598	33	0	289.091	1050.49	0	0	0	0	3.54545	590.223	0	0
1304	20180823DCIS002	spot_008	1	1	123	0.847575247	40.32458115	21.39925385	1062	2125	597	393	0	1914.93	2403.48	0	0.587786	0	33.5751	1958.09	1440.84	0	0
1305	20180823DCIS002	spot_008	1	1	139	0.736697197	38.88970947	26.29810715	2490	1392	597	108	0	92.3611	334.241	0	0	0	0	0	4357.07	0	0
1306	20180823DCIS002	spot_008	1	1	127	0.749361396	36.11336136	23.91286659	2008	1355	596	378	0	198.407	448.579	0	0	0	0	0	3628.75	0	0
1308	20180823DCIS002	spot_008	1	1	122	0.99292469	280.2174072	33.27466202	2035	773	595	14	0	368.857	1352.16	0	0	0	0	0	15311.5	0	0
1312	20180823DCIS002	spot_008	1	1	118	0.63243258	34.2688446	26.54517555	2902	737	594	261	0	348.831	2965.83	0	0	0	11.0651	333.329	17105.9	0	0
1314	20180823DCIS002	spot_008	1	1	154	0.991507053	242.8386078	31.5818634	2927	2495	593	27	0	129.259	774.517	0	0	0	0	0	10263.3	0	0
1316	20180823DCIS002	spot_008	1	1	134	0.74699074	36.16492081	24.0436821	2655	763	592	322	0	580.888	1039.86	0.00310559	0	0	0	5.85714	397.47	0	0
1317	20180823DCIS002	spot_008	1	1	119	0.613768935	34.17601395	26.98147583	2723	2719	592	33	0	132.939	553.646	0	0	0	0	0	1870.7	0	0
1322	20180823DCIS002	spot_008	1	1	125	0.786934793	35.70272827	22.02987289	2317	2051	588	126	0	822.294	939.067	0	0	0	0	211.937	905.73	0	0
1326	20180823DCIS002	spot_008	1	1	119	0.983153224	181.939743	33.25555038	1880	2712	587	281	0	1428.7	1068.43	0	0	0	0	310.203	1051.92	3217.47	0
1328	20180823DCIS002	spot_008	1	1	122	0.523812652	29.83478928	25.41427422	2416	1425	587	233	0	13.382	235.465	604.395	0	0.0234604	0	0	3834.35	0	0
1332	20180823DCIS002	spot_008	1	1	135	0.596672237	33.88850784	27.19501877	2549	2643	584	419	0	325.267	1651.85	0	0	0	1874.83	3.17184	9449.91	0	0
1335	20180823DCIS002	spot_008	1	1	130	0.909631908	43.35472488	18.01021004	2113	810	582	45	0	473.089	1033.01	0	0	0	0	0	4194.93	2194.6	0
1339	20180823DCIS002	spot_008	1	1	115	0.517834067	33.52096939	28.67655373	3034	1004	582	370	0	479.311	1287.22	0	0	0	0	11.1838	2479.14	0.00714286	0
1341	20180823DCIS002	spot_008	1	1	129	0.804911315	39.33449554	23.34089661	1968	2649	581	55	0	525.273	2108.15	0	0	0	0	58.2909	1402.01	0	0
1342	20180823DCIS002	spot_008	1	1	123	0.90866363	43.28288269	18.07185555	2413	1103	581	401	0	175.17	835.283	0	0	0	0	0	2548.62	0	0
1344	20180823DCIS002	spot_008	1	1	118	0.753568411	34.09916306	22.4157486	177	626	580	475	0	1087.3	2305.21	0	0	0	0	285.278	680.495	0	0
1345	20180823DCIS002	spot_008	1	1	127	0.810225725	37.24762344	21.83150101	2054	2625	580	451	0	944.441	2358.12	1586.73	0	0	0	146.976	5097.27	0	0
1346	20180823DCIS002	spot_008	1	1	115	0.658569157	34.20007706	25.73625183	2450	3036	580	456	0	233.022	914.322	0	0	0	0	0.763158	3426.22	0	0
1347	20180823DCIS002	spot_008	1	1	106	0.653596222	28.43839836	21.52341461	2800	2566	580	384	0	318.583	1290.85	826.404	0	0	0	4.4974	4112.69	1382.87	0
1352	20180823DCIS002	spot_008	1	1	121	0.633388817	32.98470688	25.52467728	2093	374	580	44	0	197.591	609.604	0	0	0	0	10.75	1809.45	0	0
1356	20180823DCIS002	spot_008	1	1	123	0.847385287	33.42242813	17.74658775	2920	1985	579	122	0	153.705	1611.5	0	0	0	0	0	9341.01	0	0
1357	20180823DCIS002	spot_008	1	1	151	0.853141665	46.91481018	24.47448921	2999	2634	579	191	0	151.042	493.653	93.0995	0	0	0	7.55497	2805.27	0	0
1362	20180823DCIS002	spot_008	1	1	118	0.998270929	447.6489868	26.31316757	2968	1033	577	24	0	895.333	974.212	0	0	0	0	5.16667	1889.75	0	0
1364	20180823DCIS002	spot_008	1	1	114	0.529044867	29.09392929	24.68893051	2812	1139	576	444	0	381.453	716.912	0	0	0	0	0.351351	2665.17	0	0
1369	20180823DCIS002	spot_008	1	1	141	0.440577924	30.3915081	27.28289413	2629	2032	574	314	0	21.5955	420.19	0	0	0	0	0	3040.85	0	0
1370	20180823DCIS002	spot_008	1	1	138	0.954647422	135.4326782	40.3235321	2661	2380	574	456	0	454.638	1339.75	0	0	0	527.086	128.379	7193.02	0	0
1371	20180823DCIS002	spot_008	1	1	143	0.949608386	153.3097687	48.0532341	2746	646	574	377	0	892.493	2823.15	0	0	0	0	179.122	701.105	0	0.251938
1375	20180823DCIS002	spot_008	1	1	127	0.811748147	37.82793045	22.0918026	925	401	573	161	0	68.4037	999.352	0	0	0	0	15.2174	8076.49	33.6811	0
1384	20180823DCIS002	spot_008	1	1	126	0.985624552	150.6266174	25.44843864	1804	1781	570	399	0	118.023	305.736	0	0	0	0	0	396.964	0	0
1387	20180823DCIS002	spot_008	1	1	129	0.853907883	41.41737747	21.55460358	3198	1166	569	493	0	725.495	1312.79	0	0	0	0	349.852	1741.41	0	0
1392	20180823DCIS002	spot_008	1	1	110	0.421263576	28.53505898	25.87953758	3058	1744	567	414	0	756.029	492.967	0	0	0	0	131.111	3871.84	0	0
1393	20180823DCIS002	spot_008	1	1	138	0.99436295	301.9572754	32.01647568	1983	404	566	17	0	277.529	730.343	0	0	0	0	0	1923.08	0	0
1394	20180823DCIS002	spot_008	1	1	138	0.822558999	37.70320129	21.44104958	651	356	565	139	0	46.8849	727.084	0	0	0	0	66.8777	3371.87	0	0
1398	20180823DCIS002	spot_008	1	1	137	0.966897368	146.8212128	37.46370697	1799	1830	565	303	0	127.594	480.388	0	0	0	0	0	1221.98	0	0
1400	20180823DCIS002	spot_008	1	1	127	0.907194674	38.22754669	16.08275032	2683	2583	565	13	0	206.462	868.172	9812.69	0	0	0	0	3668.72	0	0
1401	20180823DCIS002	spot_008	1	1	147	0.792434156	40.72878647	24.84282684	2462	1622	565	226	0	155.265	622.986	0	0	0	0	9.38938	4567.88	0	0
1403	20180823DCIS002	spot_008	1	1	118	0.997010112	344.3428955	26.60782814	2645	2648	563	52	0	265.827	1059.89	0	0	0	0	4.67308	5876.76	0	0
1413	20180823DCIS002	spot_008	1	1	123	0.614275694	32.59523773	25.72062492	2033	1877	559	259	0	559.784	983.748	0	0	0.446565	550.317	151.297	700.994	0	0
1415	20180823DCIS002	spot_008	1	1	155	0.965500474	54.64021683	14.22838402	2583	880	559	384	0	218.336	1206.2	0	0	0	0	3108.09	367.602	0	0
1417	20180823DCIS002	spot_008	1	1	125	0.651046216	35.62195587	27.03842163	2654	2973	558	353	0	333.289	1295.72	637.833	0	0	0	28.6091	1598.1	0	0
1423	20180823DCIS002	spot_008	1	1	130	0.560260653	30.57281494	25.32396126	2537	2677	557	383	0	503.783	2967.89	0	0	0	1599.88	78.4491	15298	0	0
1425	20180823DCIS002	spot_008	1	1	126	0.869104147	38.65729523	19.12102509	2037	1810	555	278	0	51.9784	656.622	10.6295	0	0	0	0	1199.42	0	0
1429	20180823DCIS002	spot_008	1	1	116	0.62343359	31.27416992	24.45253181	2475	1570	554	442	0	347.667	765.934	0	0	0	0	233.71	5255.24	0	0
1433	20180823DCIS002	spot_008	1	1	143	0.882692158	45.14329147	21.21516228	2495	1313	552	359	0	121.961	956.53	0	0	0	0	0	11889.8	0	0
1439	20180823DCIS002	spot_008	1	1	128	0.893369317	36.21141434	16.27062798	2951	2483	548	162	0	553.29	1429.78	0	0	0	0	40.0802	1764.75	0	0
1440	20180823DCIS002	spot_008	1	1	143	0.994618535	246.217926	25.50941849	3177	1095	548	354	0	1235.63	1783.85	0	0	0	55.1384	588.52	2338.58	0	0
1441	20180823DCIS002	spot_008	1	1	134	0.759256423	38.76342392	25.22690964	2872	663	548	198	0	212.374	1806.97	0	0	0	0	23.6717	11606.8	0	0
1444	20180823DCIS002	spot_008	1	1	135	0.979654193	168.2721405	33.77104568	2720	2874	546	408	0	214.728	1206.35	3290.55	0	0	0	0.678922	590.332	1424.88	0
1446	20180823DCIS002	spot_008	1	1	130	0.454010069	32.40741348	28.8748951	1870	2970	546	406	0	798.936	1671.3	15.9581	0	0	0	361.732	1318.03	0	0
1447	20180823DCIS002	spot_008	1	1	127	0.819599152	41.06604767	23.52827263	2578	3004	546	139	0	14.4892	450.672	0	0	0	0	0	1456.09	0	0
1448	20180823DCIS002	spot_008	1	1	121	0.852378726	40.14676285	20.9937458	2069	491	545	476	0	301.487	1308.07	1322.57	0	0	0	0.485294	987.3	0	0
1455	20180823DCIS002	spot_008	1	1	117	0.818923891	36.8584404	21.15313911	2930	1365	542	57	0	1092.86	1198.31	0	0	0	12.8246	1056.82	1153.26	0	0
1456	20180823DCIS002	spot_008	1	1	140	0.784471214	37.2962532	23.12984085	2924	1347	542	12	0	1089.83	2095.19	0	0	0	0	2457.58	4455.39	0	0
1460	20180823DCIS002	spot_008	1	1	120	0.979743242	177.690155	35.58383179	2863	2790	541	52	0	286.846	2160.75	0	0	0	0	5.03846	10027.9	0	0
1461	20180823DCIS002	spot_008	1	1	121	0.736994445	33.30541611	22.51109123	2891	2572	541	441	0	1516.73	2706.57	1.1542	0	0	0	405.61	3120.07	0	0
1462	20180823DCIS002	spot_008	1	1	158	0.931422472	47.68465805	17.35434723	721	2309	541	409	0	218.115	1021.12	0	0	0	0	0.0342298	414.547	0	0
1469	20180823DCIS002	spot_008	1	1	116	0.789280534	35.30091476	21.67591667	1903	479	539	438	0	133.58	595.467	0	0	0	5.8105	0.143836	1008.59	0	0
1472	20180823DCIS002	spot_008	1	1	132	0.899780691	41.9714241	18.31391716	1015	2358	537	406	0	939.665	1838.26	0	0	0	0	94.5517	553.752	155.924	0
1473	20180823DCIS002	spot_008	1	1	131	0.989364862	150.9630127	21.95832253	2179	1683	537	48	0	547.813	435.469	0	0	0	0	68.4583	3275.2	0	0
1474	20180823DCIS002	spot_008	1	1	129	0.931923032	44.01383972	15.96188736	2675	1193	537	239	0	441.31	997.264	0	0	0	1210.81	33.8828	765.126	0	0
1475	20180823DCIS002	spot_008	1	1	137	0.830969393	41.78179169	23.24396706	673	2263	536	57	0	140.351	1026.27	0	0	0	0	0	781.177	0	0
1476	20180823DCIS002	spot_008	1	1	116	0.749884307	35.38393402	23.40891457	3139	1729	536	253	0	878.692	1289.07	0	0	0	0	235.881	1768	0	0
1479	20180823DCIS002	spot_008	1	1	126	0.889785349	40.72533798	18.5861969	1769	199	535	100	0	102.03	1216.1	0	0	0	0	0	1729.87	0	0
1481	20180823DCIS002	spot_008	1	1	130	0.60075748	32.49728394	25.97934723	835	2339	534	43	0	256.744	744.85	0	0	0	0	0.604651	1058.19	0	2067.11
1483	20180823DCIS002	spot_008	1	1	148	0.810169756	36.80413818	21.5744133	1726	1863	534	281	0	222.246	564.195	396.463	0	0	0	0	1677.91	0	0
1484	20180823DCIS002	spot_008	1	1	130	0.882337928	41.10661316	19.34544563	2707	2569	534	357	0	648.008	861.979	0	0	0	0	198.857	2601.46	0	0
1487	20180823DCIS002	spot_008	1	1	127	0.833908677	39.19809723	21.63352394	2720	680	533	103	0	186.282	500.34	0	0	0	0	1.13592	281.274	0	0
1490	20180823DCIS002	spot_008	1	1	115	0.988966465	168.8789978	25.0176506	2932	1032	532	111	0	509.739	1403.31	0	0	0	0	44.6847	1741.41	0	0
1491	20180823DCIS002	spot_008	1	1	112	0.344915837	29.16498566	27.37523651	1623	3222	531	38	0	618.842	2981.54	0	0	0	0	191.342	996.112	0	0
1493	20180823DCIS002	spot_008	1	1	121	0.300079018	29.0516777	27.71281242	2885	1325	531	372	0	701.172	2616.75	0	0	0	0	1849.13	6903.15	0	0
1496	20180823DCIS002	spot_008	1	1	124	0.77960825	33.54115677	21.00573349	969	364	531	43	0	1033.12	929.417	0	0	0	0	0	715.189	0	0
1497	20180823DCIS002	spot_008	1	1	118	0.705271959	33.23789978	23.56357193	2341	1165	531	10	0	49.9	261.496	0	0	0	0	0	2203.7	0	0
1501	20180823DCIS002	spot_008	1	1	117	0.989590585	216.5068054	31.15777016	2378	1272	530	36	0	487	921.038	0	0	0	0	0	3444.03	0	0
1503	20180823DCIS002	spot_008	1	1	141	0.889331222	44.83052826	20.49936485	1288	1595	530	420	0	530.548	780.625	0	0	0	0	15.5119	1817.89	0	0
1505	20180823DCIS002	spot_008	1	1	125	0.998416126	474.8056946	26.71273613	2624	931	528	19	0	256.789	452.331	0	0	0	0	37.7368	1869.98	0	0
1509	20180823DCIS002	spot_008	1	1	112	0.713643193	34.55516052	24.2062149	1706	2882	527	281	0	261.794	1516.66	27.8292	0	0	0	36.8897	667.735	0	0
1510	20180823DCIS002	spot_008	1	1	119	0.82573694	36.21971893	20.42992783	991	446	526	412	0	499.502	1692.17	215.619	0	0	0	4.86893	994.204	0	0
1513	20180823DCIS002	spot_008	1	1	133	0.999926925	48.37001419	0.584738374	2548	1812	525	332	0	354.136	844.031	0	0	0	0	176.53	1514.57	0	0
1514	20180823DCIS002	spot_008	1	1	116	0.454076618	27.85677719	24.81934738	2890	1182	525	286	0	1422.75	1126.23	0.0839161	0	0	0	536.238	7433.03	0	0
1515	20180823DCIS002	spot_008	1	1	113	0.768476844	33.05897903	21.15369987	1667	360	524	217	0	310.7	985.635	0	0	0	0	4.51152	2733.44	0	0
1522	20180823DCIS002	spot_008	1	1	129	0.985644042	203.2400665	34.31437683	2079	1256	520	450	0	1364.17	846.12	0	0	0	0	448.996	1032.81	0	0
1525	20180823DCIS002	spot_008	1	1	122	0.789889753	35.88483429	22.0063343	3139	1849	520	357	0	1327.15	1022.4	0	0	0	0	578.997	6942.19	0	0
1526	20180823DCIS002	spot_008	1	1	111	0.789592028	34.05033112	20.89437866	2719	1919	519	309	0	620.197	1214.7	0	0	0	0	165.948	10686.9	0	433.671
1527	20180823DCIS002	spot_008	1	1	128	0.790918112	38.45011139	23.52847099	3031	2584	519	48	0	31.3125	765.782	0	0	0	0.0416667	517.604	2425.46	0	0
1529	20180823DCIS002	spot_008	1	1	138	0.915568769	45.64091492	18.35501862	1232	1899	518	377	0	598.297	1017.4	0	0	0	0	178.753	1169.74	0	0
1532	20180823DCIS002	spot_008	1	1	117	0.886532485	41.72352982	19.30407333	2744	665	518	349	0	192.361	1030.27	0	0	0	0	6.66189	376.39	0	0
1534	20180823DCIS002	spot_008	1	1	117	0.77737397	33.12021637	20.83389854	743	2106	517	367	0	312.319	570.013	2008.23	0	0	0	78.1226	972.477	0	0
1535	20180823DCIS002	spot_008	1	1	137	0.963645875	40.71442795	10.87819576	2821	2505	517	48	0	873.063	658.333	0	0	0	0	76.6875	950.398	0	0
1536	20180823DCIS002	spot_008	1	1	124	0.84964323	36.81740189	19.41594887	1682	268	517	386	0	279.422	1184.11	6788.71	0	0	0	5.72798	6394.58	1622.39	0
1547	20180823DCIS002	spot_008	1	1	126	0.846541524	37.92139053	20.18641853	1077	65	514	289	0	626.363	1352.62	0	0	0	0	214.408	631.271	0	0
1548	20180823DCIS002	spot_008	1	1	108	0.766639173	31.74274254	20.38132095	2151	792	514	426	0	726.7	1953.83	0	0	0	0	15.7793	2841.79	6853.62	0
1549	20180823DCIS002	spot_008	1	1	112	0.884810567	39.63500977	18.46796799	2970	1161	514	224	0	503.219	1255.07	0	0	0	2.31696	169.429	3337.37	0	0
1551	20180823DCIS002	spot_008	1	1	130	0.979851484	134.2284241	26.80913162	1578	1788	513	343	0	717.878	541.469	11.9592	0	0	0	219.321	6091.9	0	0
1554	20180823DCIS002	spot_008	1	1	135	0.893876135	42.37953568	18.99934006	2710	753	512	190	0	895.221	855.322	0	0	0	0	27.2632	430.641	0	0
1556	20180823DCIS002	spot_008	1	1	107	0.99636811	320.1229858	27.25860024	850	362	511	69	0	13.1449	594.219	0	0	0	0	61.6377	3698.13	0	0
1560	20180823DCIS002	spot_008	1	1	112	0.97999078	147.2317657	29.30541992	1352	1599	510	53	0	169.547	396.071	0	0	0	0	0	2769.16	0	0
1562	20180823DCIS002	spot_008	1	1	106	0.723862171	31.25076675	21.56129837	3015	585	510	83	0	135.94	366.023	0	0	0	0	2105.13	408.814	0	0
1564	20180823DCIS002	spot_008	1	1	110	0.859665096	35.70998001	18.24273109	2062	2695	509	290	0	954.117	1480.54	28.2655	0	0	0	147.421	1207.29	0	0
1568	20180823DCIS002	spot_008	1	1	125	0.881787598	41.13008499	19.39887047	2002	2663	509	23	0	553.957	1754.67	0	0	0	0	0	1419.99	0	0
1570	20180823DCIS002	spot_008	1	1	120	0.443814427	28.6115799	25.63937378	2578	1353	508	349	0	311.871	1262.36	0.352436	0	0	0	8.55587	12257.8	0	0
1571	20180823DCIS002	spot_008	1	1	120	0.878671885	36.90033722	17.61718369	1036	1911	508	31	0	237.935	1871.69	0	0	0	0	53.0968	1123.09	0	0
1572	20180823DCIS002	spot_008	1	1	122	0.829608619	37.49341583	20.93427467	1961	2927	508	237	0	82.5865	426.609	0	0	0	0	0	1486.87	0	0
1573	20180823DCIS002	spot_008	1	1	112	0.797339261	33.64977264	20.30869102	2016	399	507	331	0	920.051	720.182	0	0	0	0	299.465	2893.83	0	0
1575	20180823DCIS002	spot_008	1	1	122	0.896761894	42.02564621	18.59691048	3120	1684	507	106	0	1456.5	1544.61	0	0	0	9.31132	1022.84	372.949	0	0
1583	20180823DCIS002	spot_008	1	1	116	0.788087308	35.48179626	21.84129524	2098	2764	503	370	0	2101.33	4290.22	658.065	0	0.111888	0	1838.77	952.346	0	0
1586	20180823DCIS002	spot_008	1	1	116	0.792752862	36.0655632	21.98352051	2397	1578	502	348	0	25.2672	170.715	0	0	0	0	0	3436.19	0	0
1587	20180823DCIS002	spot_008	1	1	111	0.930369735	34.92871475	12.80565739	3273	1717	502	456	0	546.292	1331.17	0	0	0	0	162.868	887.804	0	0
1589	20180823DCIS002	spot_008	1	1	134	0.875898778	42.0515213	20.28964424	1660	2863	501	265	0	1045.57	3136.12	98.9811	0	0	0	971.936	544.018	0	0
1594	20180823DCIS002	spot_008	1	1	121	0.769228399	33.53759384	21.42964745	2159	1631	500	447	0	316.063	573.706	0	0	0	0	0.208054	1937.43	0	0
1595	20180823DCIS002	spot_008	1	1	111	0.832036078	34.13781738	18.93698502	2498	1512	500	249	0	76.5462	277.692	0	0	0	0	30.3012	9788.43	0	0
1597	20180823DCIS002	spot_008	1	1	120	0.84608525	37.4213028	19.94733429	662	415	499	339	0	1730.26	970.101	2494.05	0	0	0	812.024	1202.99	435.941	0
1599	20180823DCIS002	spot_008	1	1	121	0.722565591	31.84772682	22.01640892	1996	462	499	307	0	507.01	1816.05	0	0	0	1.56678	22.2606	5492.68	0	0
1603	20180823DCIS002	spot_008	1	1	132	0.828950644	35.72316742	19.98074532	1894	343	497	250	0	435.792	1074.01	0	0	0	0	64.544	1219.46	0	0
1607	20180823DCIS002	spot_008	1	1	154	0.66839689	35.84312058	26.66028595	2805	698	496	13	0	367.308	767.717	0	0	0	0	0	2306.13	0	0
1608	20180823DCIS002	spot_008	1	1	117	0.982543826	154.673996	28.77417374	2974	2607	495	268	0	273.504	1305.71	74.8582	0	0	0	363.552	6881	0	0
1610	20180823DCIS002	spot_008	1	1	112	0.850006282	38.05460358	20.0461235	2873	1050	494	257	0	923.693	1371.64	0	0	0	0	183.541	4429.62	0	0
1613	20180823DCIS002	spot_008	1	1	113	0.851100683	38.2671814	20.09036636	1679	1776	493	39	0	132.154	187.049	0	0	0	0	1.15385	927.022	556.813	0
1617	20180823DCIS002	spot_008	1	1	109	0.621385038	33.76550293	26.45545197	2875	2657	492	55	0	949.091	3443.26	0	0	0	0	572.8	8404.07	0	0
1619	20180823DCIS002	spot_008	1	1	96	0.696198285	30.09030533	21.60031128	1675	1796	491	415	0	1391.45	349.458	0	0	0	0	154.899	108.418	2493.5	0
1630	20180823DCIS002	spot_008	1	1	115	0.982256174	143.9130859	26.9900341	1406	106	486	392	0	290.832	2486.59	0	0	0	0	143.293	2861.76	0	0
1633	20180823DCIS002	spot_008	1	1	108	0.795530915	30.62238693	18.55450058	2563	1197	486	395	0	337.651	1186.88	0	0	0	0	3.33418	805.625	0.0390625	0
1636	20180823DCIS002	spot_008	1	1	128	0.67710042	32.45759201	23.88523865	2289	2079	485	170	0	577.1	1417.92	4.76471	0	0	1.3	40.3235	1531.54	12.917	0
1644	20180823DCIS002	spot_008	1	1	107	0.610966623	28.5290699	22.58521843	2021	2635	483	264	0	729.758	1657.46	5.49242	0	0	8.13636	73.0341	2433.76	0	0
1645	20180823DCIS002	spot_008	1	1	114	0.839135647	34.06797409	18.53032684	2304	1769	483	83	0	17.2651	285.042	0	0	0	0	0	3349.18	0	0
1650	20180823DCIS002	spot_008	1	1	112	0.780613124	34.34109116	21.46368027	2719	2933	482	455	0	372.679	1296.19	0	0	0	0	16.1538	1100.42	0	0
1653	20180823DCIS002	spot_008	1	1	110	0.797586918	34.46461105	20.7891922	1814	1418	481	205	0	2473.26	765.251	0	0	0	2.39024	1017	580.714	0	0
1654	20180823DCIS002	spot_008	1	1	125	0.947686374	35.64468384	11.37789154	1979	2818	481	441	0	141.073	314.146	0	0	0	0	0	1856.8	0	0
1655	20180823DCIS002	spot_008	1	1	104	0.486803859	29.59339333	25.85016441	3292	1738	481	414	0	340.012	1150.66	0	0	0	0	6.28744	991.778	0	0
1656	20180823DCIS002	spot_008	1	1	128	0.940995097	45.50638962	15.40027618	2162	1377	481	23	0	20.3478	153.922	0	0	0	0	0	6346.88	0	0
1657	20180823DCIS002	spot_008	1	1	132	0.917205274	46.4491806	18.50604439	1518	1835	480	333	0	192.772	348.013	1017.87	0	0	0	0	1398.24	38.8289	0
1658	20180823DCIS002	spot_008	1	1	101	0.724134505	29.63561058	20.4384594	1655	1784	480	319	0	91.6771	231.629	1353.58	0	0	0	0.351097	424.726	1562.64	0
1660	20180823DCIS002	spot_008	1	1	140	0.894373477	46.11394882	20.62774086	2772	2759	480	11	0	267.091	545.261	0	0	0	0	0	258.733	0	0
1669	20180823DCIS002	spot_008	1	1	126	0.922670007	43.54410553	16.79019928	1045	1758	476	183	0	244.858	551.248	0	0	0	0	128.82	1191.23	0	0
1670	20180823DCIS002	spot_008	1	1	117	0.877149284	38.18133926	18.33535957	1834	1405	476	350	0	1148.74	504.964	0	0	0	0	379.137	958.024	0	0
1681	20180823DCIS002	spot_008	1	1	128	0.858710051	36.30694962	18.6059227	673	302	469	60	0	63.5167	778.184	0	0	0	0	8.83333	2980.84	0	0
1686	20180823DCIS002	spot_008	1	1	158	0.875553787	46.19447327	22.31750298	2769	2646	468	211	0	165.289	2007.21	0	0	0	0	11.5592	7689.4	0	0
1687	20180823DCIS002	spot_008	1	1	130	0.929153502	41.248703	15.24940777	929	2312	467	56	0	598.964	1255.46	0	0	0	0	154.036	772.404	0	0
1694	20180823DCIS002	spot_008	1	1	146	0.930817902	47.9101944	17.51037598	1144	1684	464	16	0	578.688	597.829	0	0	0	0	0	5548.44	0	0
1695	20180823DCIS002	spot_008	1	1	101	0.674477637	29.08037567	21.46990395	1635	318	464	285	0	989.158	477.745	0	0	0	0	322.73	1495.22	2697.76	0
1697	20180823DCIS002	spot_008	1	1	149	0.838224173	41.45899963	22.60865974	2801	1421	463	73	0	169.699	675.508	0	0	0	0	1233.1	885.102	0	0
1701	20180823DCIS002	spot_008	1	1	118	0.874149203	35.63085556	17.30439377	577	477	461	34	0	207.382	3092.77	0	0	0	0	50.8529	2888.18	0	0
1702	20180823DCIS002	spot_008	1	1	124	0.810067773	38.50161362	22.57489014	1476	3038	461	50	0	138.52	1115.07	0	0	0	0	0	1908.66	0	0
1703	20180823DCIS002	spot_008	1	1	106	0.841326952	35.36397171	19.11516571	2648	2725	461	319	0	857.621	1413.43	0	0	0	0	324.364	4025.56	0	0
1708	20180823DCIS002	spot_008	1	1	119	0.92113781	41.29883575	16.07501793	809	2146	460	26	0	67.5385	625.689	0	0	0	0	0	3892.8	0	0
1711	20180823DCIS002	spot_008	1	1	101	0.544084609	27.42917824	23.0139122	1068	2250	459	28	0	843.679	1221.63	0	0	0	0	96.1786	194.229	64.7821	0
1715	20180823DCIS002	spot_008	1	1	119	0.888744771	38.73837662	17.75776482	783	1960	459	274	0	59.9197	311.779	0	0	0	0	0	221.49	0	0
1719	20180823DCIS002	spot_008	1	1	113	0.886474729	36.66246414	16.96654511	2023	1599	458	187	0	441.636	1252.97	506.476	0	0	0	0.609626	2297.67	0	0
1720	20180823DCIS002	spot_008	1	1	121	0.532700896	30.30333328	25.64581871	2663	2669	458	234	0	438.603	1341.67	0	0	0	0	7.01709	2746.64	0	0
1722	20180823DCIS002	spot_008	1	1	103	0.756237507	31.51070213	20.61736488	917	1694	457	336	0	1365.43	692.241	0	0	0	0	0	433.784	0	0
1724	20180823DCIS002	spot_008	1	1	124	0.881778598	41.64371109	19.64182281	2025	1334	457	313	0	189.026	426.331	0	0	0	0	0	3108.51	0	0
1725	20180823DCIS002	spot_008	1	1	106	0.987964034	190.8366089	29.51929283	2450	1114	457	338	0	309.648	898.335	0	0	0	0	2.2426	1608.28	8.1466	0
1730	20180823DCIS002	spot_008	1	1	98	0.787841499	34.31332016	21.13282013	2720	1166	456	25	0	275.76	627.99	0	0	0	876.36	0	1456.99	0	0
1732	20180823DCIS002	spot_008	1	1	123	0.867069185	35.03392792	17.45347595	2926	1753	456	406	0	700.749	1465.58	0	0	0	0	350.687	1418.86	0	0
1735	20180823DCIS002	spot_008	1	1	129	0.835848868	37.86164474	20.78451347	2996	668	455	287	0	160.895	910.109	0	0	0	0	0.0209059	1169.99	0	0
1739	20180823DCIS002	spot_008	1	1	122	0.678358018	29.71891975	21.83542633	1955	1852	454	30	0	293.067	643.461	0	0	0	0	7.13333	771.891	609.627	0
1740	20180823DCIS002	spot_008	1	1	114	0.762653172	28.48684883	18.42551041	2802	784	454	107	0	542.449	858	0	0	0	0	193.14	2320.61	0	0
1742	20180823DCIS002	spot_008	1	1	116	0.801123321	36.20161438	21.66663933	3263	1917	454	354	0	418.46	927.587	2.17514	0	0	0	41.1864	910.913	0	0
1744	20180823DCIS002	spot_008	1	1	120	0.901018381	39.60813522	17.18125343	2760	2378	453	369	0	371.03	1419.35	513.008	0	0	0	0.628726	4605.98	0	0
1745	20180823DCIS002	spot_008	1	1	106	0.995205462	261.4528503	25.57174301	3032	722	453	16	0	631.375	421.14	0	0	0	0	286.813	1384.35	0	0
1749	20180823DCIS002	spot_008	1	1	118	0.734088659	31.91239738	21.67022896	1776	1810	452	91	0	117.473	425.242	0	0	0	0	5.05494	1707.95	0	0
1751	20180823DCIS002	spot_008	1	1	115	0.803931594	33.00925827	19.63132286	919	1587	451	120	0	2565.93	562.599	0	0	0	0	22.3	926.105	13.0988	0
1752	20180823DCIS002	spot_008	1	1	95	0.574678063	25.71339607	21.04331779	1855	1354	451	91	0	757.209	601.222	0	0	0	0	125.418	2877.6	0	0
1755	20180823DCIS002	spot_008	1	1	109	0.840281904	33.15087891	17.97273827	2920	1317	451	142	0	907.204	3424.84	0	0	9.69491	0	6273.82	6683.13	9.31707	6.35976
1756	20180823DCIS002	spot_008	1	1	100	0.502932906	25.22891998	21.80599785	2936	1401	451	415	0	1620.79	2444.08	0	0	0	2.24819	1451.8	1161.15	0	0
1757	20180823DCIS002	spot_008	1	1	97	0.605129063	29.35616875	23.37125015	2776	2886	451	409	0	142.797	682.825	0	0	0	0	0	853.331	0	0
1758	20180823DCIS002	spot_008	1	1	102	0.608324766	30.85744095	24.49118805	2878	2763	451	290	0	169.693	2231.23	0.0655172	0	0	0	1.43793	6451.86	0	0
1760	20180823DCIS002	spot_008	1	1	103	0.808384299	32.22166824	18.96744919	2953	1207	450	273	0	151.901	1140.29	0	0	0	0	0.003663	2960.74	3081.04	0
1766	20180823DCIS002	spot_008	1	1	110	0.768166304	32.61188507	20.87977409	717	1970	448	10	0	133	453.422	0	0	0	0	511.1	1927.64	0	0
1767	20180823DCIS002	spot_008	1	1	106	0.699091792	30.26194954	21.6382618	1746	1826	448	105	0	42.7048	368.348	0	0	0	0	10.8762	835.02	0	0
1768	20180823DCIS002	spot_008	1	1	120	0.994688749	285.4483643	29.38084984	2127	2764	448	24	0	550.292	1181.53	5611.29	0	0	0	90.7917	3275.05	0	0
1774	20180823DCIS002	spot_008	1	1	119	0.858161747	34.31656265	17.61741829	2552	2078	447	64	0	70.3438	575.653	0	0	0	0	0	5266.91	0	0
1775	20180823DCIS002	spot_008	1	1	109	0.812287092	30.73503685	17.92644882	2691	1257	447	364	0	268.629	880.697	0	0	0	0.428571	9.65385	951.677	0	0
1778	20180823DCIS002	spot_008	1	1	126	0.798069179	33.6341629	20.26679802	1013	2442	446	81	0	1394.74	1984.09	518.321	0	0	0	367.58	3643.21	0	0
1783	20180823DCIS002	spot_008	1	1	104	0.488397509	29.52964592	25.76819801	2594	2185	445	286	0	852.402	590.428	0	0	0	0	220.479	3751.41	2633.27	0
1785	20180823DCIS002	spot_008	1	1	115	0.816148639	35.26641464	20.37841797	3041	662	445	262	0	120.641	866.51	0	0	0	0	656.435	745.456	0	0
1791	20180823DCIS002	spot_008	1	1	119	0.66575557	32.17883682	24.01087952	3005	1045	444	31	0	1617.39	1349.58	0	0	0	0	1741.65	7048.5	0	0
1794	20180823DCIS002	spot_008	1	1	134	0.924761534	44.43102646	16.90810204	2639	945	443	103	0	144.447	601.154	0	0	0	0	7.83495	2274.85	0	0
1796	20180823DCIS002	spot_008	1	1	118	0.842892766	36.47897339	19.62866402	3243	1613	443	291	0	602.636	1183.5	0	0	0	0	116.79	655.515	170.598	0
1797	20180823DCIS002	spot_008	1	1	111	0.806078374	33.49663544	19.82360458	899	1706	442	137	0	660.657	943.455	0	0	0	0	1.58394	414.776	0	0
1805	20180823DCIS002	spot_008	1	1	121	0.753987074	32.0735054	21.06874084	1348	77	441	114	0	146.991	1235.97	0	0	0	0	59.6053	3214.97	0	0
1806	20180823DCIS002	spot_008	1	1	97	0.673786521	29.79001045	22.0126152	1636	3103	440	266	0	806.173	2914.96	0	0	0	0	305.53	1148.59	0	0
1813	20180823DCIS002	spot_008	1	1	109	0.795157254	32.28942871	19.58041573	839	2253	438	292	0	245.336	541.76	91.9144	0	0	0	0	700.43	0	0
1815	20180823DCIS002	spot_008	1	1	126	0.965185165	44.16501236	11.5521307	2686	642	438	302	0	495.52	1482.58	0	0	0	1.58278	109.818	345.707	30.5467	0
1816	20180823DCIS002	spot_008	1	1	106	0.99664557	340.4988709	27.86617088	2955	1004	438	58	0	117.897	807.166	0	0	0	0	0	1750.57	0	0
1818	20180823DCIS002	spot_008	1	1	110	0.572960556	28.93894768	23.7178688	2707	2011	437	35	0	236.514	464.118	0	0	0	0	492.057	1651.7	0	0
1819	20180823DCIS002	spot_008	1	1	117	0.742514372	31.61543655	21.17697334	3161	1985	437	282	0	869.34	892.725	0	0	0	0	391.752	875.473	0	0
1822	20180823DCIS002	spot_008	1	1	102	0.767535985	31.34261703	20.09080315	1810	1266	436	20	0	45.1	303.154	0	0	0	0	0	4195.68	0	0
1825	20180823DCIS002	spot_008	1	1	115	0.972974539	127.5519562	29.45331955	581	2109	435	126	0	227.111	3238.23	81.6587	0	0	342.302	0.206349	3195.56	0	0
1827	20180823DCIS002	spot_008	1	1	119	0.998325884	424.3084717	24.54189682	2507	2442	435	40	0	526.275	1471.77	0	0	0	0	0	5871.56	0	0
1829	20180823DCIS002	spot_008	1	1	115	0.785453558	31.40409279	19.43663979	2037	2617	434	87	0	335.805	1152.68	0	0	0	0	0.172414	4860.23	0	0
1831	20180823DCIS002	spot_008	1	1	97	0.780459225	31.08524323	19.43470192	2416	1624	434	351	0	279.333	1276.85	0	0	0	0	2.2792	1789.9	0	0
1835	20180823DCIS002	spot_008	1	1	112	0.717655897	32.58794785	22.69417572	3037	979	433	211	0	601.725	2847.47	0	0	0	0	252.137	7487.41	114.768	0
1837	20180823DCIS002	spot_008	1	1	109	0.67788142	29.00898361	21.32657051	1425	91	432	330	0	226.694	1481.11	0	0	0	0	154.9	2879.3	0	0
1842	20180823DCIS002	spot_008	1	1	114	0.882455349	35.52180481	16.70932388	778	1929	430	209	0	413.287	683.236	0	0	0	0	173.651	668.382	0	0
1844	20180823DCIS002	spot_008	1	1	108	0.629197776	26.75185204	20.7927494	1788	1794	430	11	0	105.273	229.818	0	0	0	0	0	1108.89	0	0
1847	20180823DCIS002	spot_008	1	1	110	0.333533794	28.95941353	27.30114365	2649	2753	430	280	0	974.175	1096.42	0	0	0	63.6357	701.864	583.028	0	0
1849	20180823DCIS002	spot_008	1	1	108	0.663495123	26.60441208	19.90490532	3078	1136	430	208	0	322.529	1063.95	0	0	0	0	3.23077	4157.81	0	11.3724
1853	20180823DCIS002	spot_008	1	1	112	0.988104224	197.7650757	30.41339493	2579	2001	429	345	0	1214.23	1092.29	0	0	0	0	244.383	1771.39	19.169	0
1854	20180823DCIS002	spot_008	1	1	107	0.984685242	191.1832428	33.33116913	2670	1395	429	58	0	197.948	1278.2	0	0	0	0	57.8621	14061.8	0	0
1859	20180823DCIS002	spot_008	1	1	114	0.82090956	31.78798676	18.15279198	2693	1337	428	56	0	61.0714	720.627	0	0	0	0	0	6982.16	0	0
1863	20180823DCIS002	spot_008	1	1	92	0.658063591	30.13523293	22.69069672	2743	747	427	44	0	794.182	951.805	0	0	0	0	98	609.03	0	0
1870	20180823DCIS002	spot_008	1	1	112	0.935734749	39.06592941	13.77872753	2302	1127	425	13	0	0	270.967	0	0	0	0	0	9968.88	0	0
1871	20180823DCIS002	spot_008	1	1	110	0.997485578	326.1193848	23.11190414	2581	1183	425	147	0	333.354	732.769	0	0	0	0	4.65306	802.945	144.005	0
1878	20180823DCIS002	spot_008	1	1	121	0.952136517	37.57741928	11.48640537	2104	2684	424	260	0	1895.7	2851.95	400.819	0	0	11.7231	1666.41	2133.36	0	0
1879	20180823DCIS002	spot_008	1	1	110	0.906862199	37.95018005	15.99324322	2728	2413	424	81	0	1509.05	1397.82	0	0	0	0	289.519	13221	0	0
1881	20180823DCIS002	spot_008	1	1	144	0.94895196	47.90302658	15.10960102	1010	2334	424	25	0	962.8	1814.62	0	0	0	0	8.12	3101.12	0	0
1889	20180823DCIS002	spot_008	1	1	132	0.894890845	44.92284393	20.04839516	3133	1772	421	310	0	413.406	940.634	0	0	0	0	5.44194	1874.84	0	0
1890	20180823DCIS002	spot_008	1	1	108	0.69431448	31.97572136	23.01202393	3254	1705	421	125	0	66.552	719.307	0	0	0	0	7.76	1254.29	0	0
1891	20180823DCIS002	spot_008	1	1	114	0.990369856	208.2374725	28.82981491	711	1986	420	29	0	137.759	300.276	0	0	0	0	5.55172	1195.17	0	0
1895	20180823DCIS002	spot_008	1	1	107	0.73337853	28.92120552	19.66122818	2798	825	420	78	0	936.526	1349.86	0	0	0	0	7713.01	1587.01	0	0
1899	20180823DCIS002	spot_008	1	1	121	0.864457667	35.13006592	17.66008377	2473	1011	420	300	0	26.1167	527.777	0	0	0	0	0	8295.57	0	0
1900	20180823DCIS002	spot_008	1	1	108	0.875317931	33.78125	16.3348484	2544	1392	420	140	0	22.0571	213.168	0	0	0	0	0	7234.31	0	0
1903	20180823DCIS002	spot_008	1	1	115	0.899206877	38.43462372	16.81605721	3183	1870	419	231	0	534.134	1470.51	0	0	0	0	62.4459	1313	0	0
1905	20180823DCIS002	spot_008	1	1	131	0.880075932	41.31713104	19.61873627	1751	2800	419	170	0	452.171	1264.82	0	0	0	253.812	354.435	2157.18	0	0
1907	20180823DCIS002	spot_008	1	1	104	0.743238032	28.40517998	19.00383568	1923	1419	419	356	0	301.615	464.805	282.343	0	0	0	0	2474.2	0	0
1909	20180823DCIS002	spot_008	1	1	103	0.98529774	164.5705872	28.11621475	1094	2254	418	103	0	1009.4	1783.85	0	0	0	0	26.7573	592.146	0	0
1910	20180823DCIS002	spot_008	1	1	98	0.610320449	28.17536545	22.31924629	1778	2877	418	43	0	147.791	395.893	0	0	0	0	7.25581	4419.26	0	0
1913	20180823DCIS002	spot_008	1	1	100	0.899781704	32.27495575	14.08286762	2537	2417	418	31	0	668.29	1451.28	0	0	0	0	4.83871	947.23	0	0
1917	20180823DCIS002	spot_008	1	1	118	0.990107179	234.2135925	32.86329269	2115	2695	417	71	0	257.014	572.012	0	0	0	0	1.15493	1173.19	1.54706	0
1919	20180823DCIS002	spot_008	1	1	113	0.99794507	433.6208496	27.78432655	2781	815	417	195	0	1126.87	1692.82	0	0	0	0	2236.45	978.667	0	0
1920	20180823DCIS002	spot_008	1	1	102	0.760032535	33.28701019	21.63273048	2718	2461	417	214	0	1064.26	893.667	0	0	0	0	418.028	3715.82	0	0
1921	20180823DCIS002	spot_008	1	1	106	0.687789261	27.7518425	20.14535332	1511	1979	416	413	0	2788.57	2450.19	28.8547	26.4092	0.558974	1157.86	1854.45	1836.54	0	0
1922	20180823DCIS002	spot_008	1	1	105	0.550806701	26.85136414	22.41102982	775	321	415	71	0	27.7324	507.536	0	0	0	0	0	6358.92	0	0
1928	20180823DCIS002	spot_008	1	1	107	0.852777362	32.92793274	17.19742203	794	1933	414	191	0	129.66	574.123	0	0	0	0	84.1885	159.711	0	0
1934	20180823DCIS002	spot_008	1	1	102	0.997628689	396.6092224	27.29683495	2311	1928	413	331	0	717.181	1276.47	0	0	0	0	472.592	2417.6	0	0
1942	20180823DCIS002	spot_008	1	1	91	0.587197423	26.56417274	21.50220299	2925	1055	412	17	0	817.706	1673.02	0	0	0	0	23.4706	1808.43	0	0
1943	20180823DCIS002	spot_008	1	1	102	0.328734785	25.39766121	23.98611641	902	256	412	22	0	767.727	1259.78	0	0	0	0	92	1149.4	0	0
1948	20180823DCIS002	spot_008	1	1	116	0.715629458	31.02332687	21.66917801	1551	1696	410	299	0	86.2642	381.251	0	0	0	0	0	1693.62	0	0
1956	20180823DCIS002	spot_008	1	1	118	0.87767303	36.68052673	17.57950783	2717	646	409	13	0	100.385	774.51	0	0	0	0	0	266.951	561.039	0
1957	20180823DCIS002	spot_008	1	1	116	0.793970108	31.47684669	19.13656425	2789	731	409	334	0	2063.11	1524.4	0	0	0	0	989.659	1987.77	0	0
1958	20180823DCIS002	spot_008	1	1	114	0.796985269	32.60595322	19.69395638	891	2193	408	293	0	150	321.804	0	0	0	0	166.375	827.071	0	0
1959	20180823DCIS002	spot_008	1	1	92	0.660220504	26.98907089	20.27073097	1572	236	408	256	0	1127.57	2050.52	0	0	0	0	365.875	787.413	0	0
1960	20180823DCIS002	spot_008	1	1	135	0.863274992	40.10337067	20.24153137	2760	1321	408	214	0	77.743	709.918	0	0	0	0	89.2103	7423.42	0	0
1961	20180823DCIS002	spot_008	1	1	106	0.746196568	32.83544922	21.8593998	2976	1001	408	380	0	345.558	1089.91	0	0	0	0	19.9789	3665.52	0	0
1962	20180823DCIS002	spot_008	1	1	106	0.839224458	34.31821442	18.66173363	2734	860	408	315	0	1373.57	2046.19	0	0	0	3.60635	1065.84	7087.3	0	0
1965	20180823DCIS002	spot_008	1	1	98	0.819890738	29.55738831	16.92219734	2099	1407	407	320	0	1470.9	649.359	0	0	0	0	277.159	1991.69	0	0
1977	20180823DCIS002	spot_008	1	1	109	0.821168065	34.82757187	19.8756218	2508	2645	404	355	0	216.051	725.106	0	0	0	0	0.983099	2806.61	0	0
1978	20180823DCIS002	spot_008	1	1	93	0.525749445	25.71791458	21.87667274	850	2324	403	298	0	1650.37	782.711	0	0	0	0	364.879	971.933	0	0
1980	20180823DCIS002	spot_008	1	1	105	0.830294251	31.7538662	17.69723129	686	325	403	214	0	30.3178	638.838	0	0	0	0	2.64953	1158.15	0	0
1982	20180823DCIS002	spot_008	1	1	100	0.52495712	24.46348572	20.82157326	2499	2261	403	72	0	51.0417	170.731	0	0	0	0	0	3225.65	0	0
1984	20180823DCIS002	spot_008	1	1	118	0.851583898	33.10368729	17.35355759	834	2312	402	180	0	553.556	543.823	0	0	0	0	0.683333	781.227	0	0
1986	20180823DCIS002	spot_008	1	1	109	0.819300354	32.82844925	18.82266998	2880	1975	402	305	0	374.826	578.816	0	0	0	0	53.941	888.568	0	0
1987	20180823DCIS002	spot_008	1	1	99	0.772674322	30.62690163	19.44203758	1799	2798	401	354	0	448.085	1463.72	0	0	0	0	5.25989	3891.2	0	0
1989	20180823DCIS002	spot_008	1	1	100	0.79695636	29.1531086	17.60955238	2566	2196	401	199	0	289.658	473.83	0	0	0	0	0.130653	3508.01	35.6553	0
1991	20180823DCIS002	spot_008	1	1	122	0.952485561	40.67565918	12.38914204	3055	1725	401	273	0	38.9304	525.697	0	0	0	0	0	766.908	0	0
1993	20180823DCIS002	spot_008	1	1	91	0.706075668	26.97377968	19.10111618	1593	237	400	113	0	413.894	967.063	0	0	0	0	35.4867	1463.54	0	0
5929	20180823DCIS002	spot_008	0	1	273	0.636618018	63.52814102	48.99158478	498	2067	2330	2330	0	84.4541	0	2078.14	0	0	156.51	1.23519	0	0	0
5930	20180823DCIS002	spot_008	0	1	272	0.697286725	65.3028183	46.80856323	1574	315	2232	2232	0	99.9561	0	2.91801	0	0	0	0.485663	0	0	0
5931	20180823DCIS002	spot_008	0	1	226	0.761669278	63.49734116	41.14411163	370	2585	1976	1976	0	183.39	0	0	0	0	0	1.72723	0	0	0
5932	20180823DCIS002	spot_008	0	1	216	0.772591889	63.38959122	40.24623871	922	1839	1895	1895	0	27.0248	0	0	0	0	0	0.00211082	0	0	0
5933	20180823DCIS002	spot_008	0	1	221	0.794826925	63.80355072	38.71830368	1074	1833	1890	1890	0	41.3799	0	0	0	0	0	0	0	0	0
5934	20180823DCIS002	spot_008	0	1	196	0.665786803	56.51440811	42.16777802	1797	3177	1729	1729	0	272.718	0	45.0711	0	0	0	19.1585	0	0	0
5935	20180823DCIS002	spot_008	0	1	194	0.755162656	58.56188965	38.38951492	423	1948	1715	1715	0	316.835	0	0	0	0	5116.11	156.826	0	0	0
5936	20180823DCIS002	spot_008	0	1	184	0.635969996	53.38952637	41.20143509	543	1894	1693	1693	0	96.3768	0	54.2156	0	0	0	0	0	0	0
5937	20180823DCIS002	spot_008	0	1	210	0.8637622	62.40994644	31.448349	339	2535	1691	1691	0	117.094	0	0	0	0	0	1.07688	0	0	0
5938	20180823DCIS002	spot_008	0	1	228	0.748949885	58.85603714	38.99957657	787	2098	1677	1677	0	25.322	0	0	0	0	0	0	0	0	0
5939	20180823DCIS002	spot_008	0	1	218	0.793388247	60.83974075	37.03412247	739	1925	1553	1553	0	27.4675	0	15525.4	0	0	0	0	0	0	0
5940	20180823DCIS002	spot_008	0	1	186	0.776342869	55.63518143	35.06745911	252	2098	1438	1438	0	185.85	0	0	0	0	0	0.164117	0	0	0
5941	20180823DCIS002	spot_008	0	1	170	0.449626029	46.398983	41.44435501	701	2499	1423	1423	0	126.428	0	0	0	0	1.6655	87.4961	0	0	0
5944	20180823DCIS002	spot_008	0	1	165	0.62423867	47.59600449	37.18360519	1589	3172	1262	1262	0	477.645	0	1060.38	0	0	0	232.59	0	0	0
5947	20180823DCIS002	spot_008	0	1	196	0.552665472	47.00762558	39.17630768	679	2232	1191	1191	0	332.686	0	0	0	0	0	0.906801	0	0	0
5952	20180823DCIS002	spot_008	0	1	156	0.680654228	46.59261703	34.13397217	2421	3061	1151	1151	0	144.464	0	12.6412	0	0	0	0.487402	0	0	0
5953	20180823DCIS002	spot_008	0	1	188	0.940946877	63.6099472	21.53542137	1352	1803	1127	1127	0	269.178	0	0.0204082	0	0	0	59.6273	0	0	0
5954	20180823DCIS002	spot_008	0	1	196	0.90938282	62.14352036	25.84923363	1164	2179	1125	1125	0	478.759	0	37.3013	0	0	5.76533	148.443	0	0	0
5955	20180823DCIS002	spot_008	0	1	194	0.670720994	51.41637421	38.13602448	1136	2082	1123	1123	0	523.247	0	36.7124	0	0	0	146.126	0	0	0
5961	20180823DCIS002	spot_008	0	1	208	0.674301445	46.65378189	34.4517746	230	1956	1049	1049	0	324.566	0	0	0	0	0	16.5548	0	0	0
5963	20180823DCIS002	spot_008	0	1	217	0.460401267	44.33160019	39.35364532	1020	2480	1030	1030	0	542.586	0	292.954	0	0	0	43.2709	0	0	0
5966	20180823DCIS002	spot_008	0	1	168	0.626173198	41.49368286	32.35195923	332	1914	1004	1004	0	10.7988	0	0	0	0	0	0	0	0	0
5967	20180823DCIS002	spot_008	0	1	164	0.833523214	48.31998825	26.69604492	434	575	1003	1003	0	255.454	0	0	0	0	0	5256.03	0	0	0
5968	20180823DCIS002	spot_008	0	1	176	0.632393241	42.70433426	33.08080673	1342	2000	992	992	0	412.055	0	0	0	0	0	37.9314	0	0	0
5971	20180823DCIS002	spot_008	0	1	188	0.862979293	49.59873962	25.0592308	1927	1726	975	975	0	148.947	0	0	0	0	0	0	0	0	0
5973	20180823DCIS002	spot_008	0	1	168	0.918595552	56.26166534	22.23454857	338	526	945	945	0	1264.85	0	0	7.53545	0	0	4491.74	0	0	0
5974	20180823DCIS002	spot_008	0	1	148	0.822010815	46.53276062	26.49909973	469	1895	942	942	0	101.453	0	0	0	0	0	0	0	0	0
5976	20180823DCIS002	spot_008	0	1	142	0.661164522	41.46422958	31.10816193	973	1824	931	931	0	70.5618	0	0	0	0	72.3942	47.4125	0	0	0
5978	20180823DCIS002	spot_008	0	1	138	0.525346696	35.65745163	30.3405056	2387	3066	908	908	0	113.906	0	57.0198	0	0	0	0	0	0	0
5981	20180823DCIS002	spot_008	0	1	138	0.799259007	43.01425171	25.85099792	1910	560	895	895	0	236.673	0	0	0	0	0	3.60447	0	0	0
5984	20180823DCIS002	spot_008	0	1	156	0.878457069	49.9202919	23.85297966	954	2385	873	873	0	114.646	0	0.426117	0	0	0	24.9943	0	0	0
5987	20180823DCIS002	spot_008	0	1	152	0.789421678	46.27284622	28.40464401	1489	1719	860	860	0	297.408	0	0	0	0	0	100.965	0	0	0
5991	20180823DCIS002	spot_008	0	1	150	0.8432675	50.50754929	27.14751053	1734	3000	849	849	0	564.21	0	5.11072	0	0	0	73.8445	0	0	0
5993	20180823DCIS002	spot_008	0	1	154	0.881844044	52.4290123	24.7224369	2270	2140	847	847	0	150.667	0	0	0	0	0	2.61747	0	0	0
5994	20180823DCIS002	spot_008	0	1	140	0.695730567	39.35549164	28.26915932	1858	3112	843	843	0	193.095	0	0	0	0	0	5.1376	0	0	0
5996	20180823DCIS002	spot_008	0	1	130	0.636950076	38.08523178	29.36009598	479	1939	839	839	0	79.3647	0	0	0	0	0	21.1716	0	0	0
5997	20180823DCIS002	spot_008	0	1	136	0.760126412	40.64923859	26.41286659	1108	2196	833	833	0	89.8319	0	0	0	0	0	0.301321	0	0	0
5999	20180823DCIS002	spot_008	0	1	142	0.719958603	40.5225563	28.12334442	809	1871	826	826	0	149.196	0	0	1.62833	0	1528.91	108.416	0	0	0
6001	20180823DCIS002	spot_008	0	1	150	0.851424098	48.76366806	25.57546616	2111	2352	824	824	0	384.873	0	0	0	0	0	4.29976	0	0	0
6003	20180823DCIS002	spot_008	0	1	160	0.87306726	49.72143173	24.2441597	1926	3185	820	820	0	767.245	0	0	0	0	1554.68	780.349	0	0	0
6006	20180823DCIS002	spot_008	0	1	158	0.895892203	51.53450012	22.89530945	1471	2873	810	810	0	697.299	0	0	0	0	0	429.625	0	0	0
6008	20180823DCIS002	spot_008	0	1	148	0.904966652	53.08358383	22.58613396	1307	2094	807	807	0	447.147	0	0	0	0	0	301.296	0	0	0
6012	20180823DCIS002	spot_008	0	1	126	0.676167786	38.91186142	28.66822433	2152	2504	793	793	0	483.228	0	0	0	0	502.144	24.9823	0	0	0
6013	20180823DCIS002	spot_008	0	1	126	0.572802305	36.65219879	30.04357147	992	1880	792	792	0	64.4975	0	0	0	0	91.4621	0.199495	0	0	0
6014	20180823DCIS002	spot_008	0	1	128	0.700798035	38.09731674	27.17709351	1107	1810	791	791	0	2.07965	0	0	0	0	0	0	0	0	0
6017	20180823DCIS002	spot_008	0	1	134	0.824893057	42.18284607	23.84549332	1520	3097	787	787	0	238.487	0	0	0	0	120.201	96.5502	0	0	0
6018	20180823DCIS002	spot_008	0	1	128	0.46546644	34.80243683	30.80243874	1476	1823	784	784	0	69.3737	0	427.457	0	0	0	0	0	0	0
6019	20180823DCIS002	spot_008	0	1	130	0.717072546	38.88409805	27.10215759	276	1964	781	781	0	323.163	0	0	0	0	0	0.0717029	0	0	0
6028	20180823DCIS002	spot_008	0	1	132	0.665610969	39.74921417	29.66479301	1453	2954	770	770	0	134.149	0	0	0	0	0	2.84026	0	0	0
6031	20180823DCIS002	spot_008	0	1	124	0.709220588	38.24813461	26.96442413	2085	942	769	769	0	331.298	0	9.96749	0	0	0	79.5839	0	0	0
6032	20180823DCIS002	spot_008	0	1	122	0.463026464	34.50959015	30.58738518	389	2638	766	766	0	189.023	0	0	0	0	0	0.16188	0	0	0
6033	20180823DCIS002	spot_008	0	1	126	0.702126324	38.57078552	27.46442032	1690	1413	765	765	0	1884.92	0	0	0	0	0	183.801	0	0	0
6035	20180823DCIS002	spot_008	0	1	144	0.7780388	39.64485168	24.90553665	1605	2891	762	762	0	237.411	0	0	0	0	0	2.77559	0	0	0
6036	20180823DCIS002	spot_008	0	1	170	0.858498633	48.54206085	24.89313698	1960	1574	759	759	0	257.129	0	0	0	0	0	78.004	0	0	0
6040	20180823DCIS002	spot_008	0	1	164	0.880585253	46.32558823	21.95312881	1856	1746	753	753	0	241.707	0	0	0	0	0	0.167331	0	0	0
6045	20180823DCIS002	spot_008	0	1	138	0.261804372	32.55091476	31.41556931	539	1840	744	744	0	46.7984	0	0	0	0	524.727	0	0	0	0
6046	20180823DCIS002	spot_008	0	1	126	0.68105042	34.37309265	25.16923523	383	2048	742	742	36.4717	110.903	0	36.7278	43.2574	0	42.6173	27.1388	0	0	0
6048	20180823DCIS002	spot_008	0	1	152	0.914075434	50.85011673	20.62196922	647	2372	741	741	0	167.924	0	0	0	0	0	5.62753	0	0	0
6049	20180823DCIS002	spot_008	0	1	130	0.705869675	37.76688766	26.75186157	1297	2028	741	741	0	209.794	0	0	0	0	0	1.22672	0	0	0
6050	20180823DCIS002	spot_008	0	1	124	0.628309906	35.68389511	27.76075745	1440	2777	739	739	0	163.664	0	0	0	0	0	0	0	0	0
6055	20180823DCIS002	spot_008	0	1	120	0.704669714	37.26234055	26.43895149	683	1968	728	728	0	74.544	0	0	0	0	0	2.59615	0	0	0
6061	20180823DCIS002	spot_008	0	1	158	0.934433639	50.0613327	17.82871056	1667	3111	719	719	0	181.868	0	0	0	0	0	0	0	0	0
6064	20180823DCIS002	spot_008	0	1	144	0.709930658	39.64247131	27.91906929	996	1963	711	711	20.1083	629.834	0	0.663854	0.0267229	0	4.03376	253.021	0	0	0
6073	20180823DCIS002	spot_008	0	1	116	0.639656186	33.93512726	26.0846138	1543	1720	697	697	0	147.333	0	0	0	0	0	0	0	0	0
6074	20180823DCIS002	spot_008	0	1	144	0.435583413	33.21789169	29.90103149	344	1765	696	696	0	59.444	0	0	0	0	0	0	0	0	0
6075	20180823DCIS002	spot_008	0	1	118	0.703934133	35.66795731	25.33370972	1443	2731	696	696	0	213.98	0	0	0	0	0	1.66092	0	0	0
6076	20180823DCIS002	spot_008	0	1	164	0.896670938	54.68865967	24.21054459	820	2396	694	694	0	226.182	0	0	0	0	0	150.829	0	0	0
6078	20180823DCIS002	spot_008	0	1	128	0.845161378	42.42398834	22.67609596	1156	2035	690	690	0	782.296	0	0	0	0	0	328.562	0	0	0
6079	20180823DCIS002	spot_008	0	1	122	0.80222261	33.2984314	19.87999916	1722	3059	689	689	0	358.131	0	0	0	0	0	23.8636	0	0	0
6080	20180823DCIS002	spot_008	0	1	140	0.42123273	32.82686996	29.77241516	1980	1464	688	688	0	158.14	0	0	0	0	0	97.4244	0	0	0
6087	20180823DCIS002	spot_008	0	1	140	0.795679569	40.84134293	24.73832703	1061	1727	680	680	0	228.044	0	0	0	0	0	70.4426	0	0	0
6093	20180823DCIS002	spot_008	0	1	144	0.939485133	51.95383835	17.7988472	2394	1914	672	672	0	325.573	0	0	0	0	0	1.92857	0	0	0
6095	20180823DCIS002	spot_008	1	1	120	0.723346233	37.38508606	25.81385994	2141	2536	670	670	0	635.27	0	6349.91	0	0	0	64.0015	0	0	0
6097	20180823DCIS002	spot_008	0	1	112	0.603317797	33.74080658	26.9083252	623	1943	665	665	0	32.7068	0	0	0	0	0	0	0	0	0
6105	20180823DCIS002	spot_008	0	1	194	0.96057874	62.55820847	17.39168549	895	1879	657	657	0	155.621	0	0	0	0	133.275	3623.59	0	0	0
6108	20180823DCIS002	spot_008	0	1	113	0.58026278	31.33106804	25.51693916	509	1788	653	653	0	58.3308	0	0	0	0	313.874	0	0	0	0
6109	20180823DCIS002	spot_008	0	1	124	0.64745307	36.55172348	27.85626411	1950	1778	651	651	0	345.644	0	68.5238	0	0	0	6.13518	0	0	0
6110	20180823DCIS002	spot_008	0	1	149	0.844712734	38.94839096	20.84595871	180	2173	650	650	0	128.558	0	130.518	0	0	0	0.567692	0	0	0
6111	20180823DCIS002	spot_008	0	1	144	0.528676391	34.58979034	29.36062622	491	558	650	650	0	757.883	0	0	0	0	0	92.5169	0	0	0
6116	20180823DCIS002	spot_008	0	1	150	0.951900482	51.89669037	15.90152931	204	2049	640	640	0	377.342	0	0	0	0	0	142.208	0	0	0
6121	20180823DCIS002	spot_008	0	1	128	0.92105937	42.5799408	16.58157349	2168	2683	638	638	0	817.133	0	0	0	0	0	223.266	0	0	0
6122	20180823DCIS002	spot_008	0	1	114	0.331145138	30.23441505	28.52858353	646	1828	637	637	0	41.6907	0	0	0	0	0	0.0392465	0	0	0
6123	20180823DCIS002	spot_008	0	1	126	0.83547008	41.36697769	22.73264313	763	2483	637	637	0	774.022	0	0	0	0	0	105.279	0	0	0
6130	20180823DCIS002	spot_008	0	1	120	0.748859882	34.66557312	22.97385597	661	1799	630	630	0	479.225	0	4.37619	0	0	0	640.468	0	0	0
6132	20180823DCIS002	spot_008	0	1	140	0.875108361	44.5364418	21.55238724	1763	3285	627	627	0	619.64	0	0	0	0	0	408.38	0	0	0
6133	20180823DCIS002	spot_008	0	1	124	0.715461075	35.08685303	24.51352119	2296	2004	626	626	0	1308.91	0	8.15176	0.538339	0	4.98083	734.682	0	0	0
6134	20180823DCIS002	spot_008	0	1	112	0.717601776	34.38682175	23.94882774	1366	2955	625	625	0	66.8048	0	0	0	0	0	0	0	0	0
6135	20180823DCIS002	spot_008	1	1	139	0.642033339	31.66464043	24.27654266	3064	1653	625	625	0	151.702	0	0	2.6032	0	1614.62	1448.07	0	0	0
6136	20180823DCIS002	spot_008	0	1	118	0.483532757	32.69501495	28.61880493	1711	3099	624	624	0	200.534	0	0	0	0	189.896	4.3766	0	0	0
6140	20180823DCIS002	spot_008	0	1	116	0.717488408	35.95477676	25.04503632	2126	2438	618	618	0	1559.25	0	0	0	0	0	269.083	0	0	0
6146	20180823DCIS002	spot_008	0	1	126	0.81825155	40.92191696	23.52438545	1626	3011	612	612	0	371.819	0	0	0	0	0	27.5605	0	0	0
6153	20180823DCIS002	spot_008	0	1	122	0.843082786	39.93461227	21.47618866	1525	1764	607	607	0	1500.42	0	0	0	0	0	175.259	0	0	0
6161	20180823DCIS002	spot_008	0	1	112	0.798172653	39.51396179	23.80434799	2158	2635	600	600	0	433.557	0	0	0	0	0	14.2883	0	0	0
6165	20180823DCIS002	spot_008	0	1	123	0.864890993	39.66268921	19.90907288	388	1788	597	597	0	4.17755	0	0	0	0	4442.39	0	0	0	0
6166	20180823DCIS002	spot_008	0	1	116	0.663321435	37.75760651	28.25532341	2205	2517	597	597	0	249.139	0	0	0	0	5734.25	117.712	0	0	0
6172	20180823DCIS002	spot_008	0	1	106	0.468958169	30.20462608	26.67734146	2014	1787	592	592	0	123.833	0	5.28041	0	0	0	1.68074	0	0	0
6174	20180823DCIS002	spot_008	0	1	116	0.75189805	33.22803879	21.90656281	2554	3104	590	590	0	301.431	0	0	0	0	9.08305	60.4068	0	0	0
6177	20180823DCIS002	spot_008	0	1	114	0.73955065	34.17420578	23.00268745	381	2152	586	586	0	57.5017	0	0	0	0	0	0	0	0	0
6182	20180823DCIS002	spot_008	0	1	112	0.680714726	32.867733	24.07721329	1824	1929	583	583	0	456.794	0	0	0	0	0	0	0	0	0
6188	20180823DCIS002	spot_008	0	1	108	0.578919768	29.89603996	24.37676811	1768	1850	580	580	0	148.138	0	0	0	0	0	0	0	0	0
6198	20180823DCIS002	spot_008	0	1	112	0.563030303	31.25426292	25.82965469	1510	2990	573	573	0	275.454	0	0	0	0	0	216.255	0	0	0
6203	20180823DCIS002	spot_008	0	1	106	0.652006984	33.73217392	25.57616997	2367	2080	572	572	0	27.5752	0	0	0	0	0	0	0	0	0
6204	20180823DCIS002	spot_008	0	1	152	0.791958213	39.03237152	23.83220291	192	2117	571	571	0	267.018	0	22.7846	0	0	0	117.342	0	0	0
6207	20180823DCIS002	spot_008	0	1	128	0.800445616	38.10816574	22.84223747	801	2267	570	570	0	139.07	0	0	0	0	0	0.217544	0	0	0
6209	20180823DCIS002	spot_008	1	1	119	0.703189909	33.20801544	23.61096764	417	1825	569	569	0	4.94025	0	0.379613	0	0	0	0	0	0	0
6211	20180823DCIS002	spot_008	1	1	168	0.773786187	40.42584991	25.60762787	678	2197	569	569	0	875.29	0	0	0	0	2.59227	231.359	0	0	0
6212	20180823DCIS002	spot_008	0	1	120	0.859721363	41.31277847	21.10105133	1753	1902	569	569	0	280.466	0	0	0	0	0	0.463972	0	0	0
6215	20180823DCIS002	spot_008	0	1	112	0.813476324	35.060112	20.39089203	775	1740	567	567	0	361.868	0	0	0	0	0	0.250441	0	0	0
6226	20180823DCIS002	spot_008	0	1	116	0.763652444	35.04410553	22.6254425	1127	1737	562	562	0	382.516	0	0	0	0	0	23.0463	0	0	0
6227	20180823DCIS002	spot_008	0	1	110	0.665703416	32.20399857	24.03115273	1609	128	562	562	0	290.133	0	0	0	0	0	29.1352	0	0	0
6230	20180823DCIS002	spot_008	0	1	130	0.884223759	42.49729156	19.84893417	1783	1479	561	561	0	590.886	0	0	0	0	0	1.72193	0	0	0
6234	20180823DCIS002	spot_008	0	1	142	0.800054967	37.87679672	22.72329903	671	1717	556	556	0	277.086	0	0	0	0	49.8543	120.34	0	0	0
6236	20180823DCIS002	spot_008	1	1	169	0.88678962	46.26135254	21.38076401	1760	449	556	556	0	420.453	0	0	0	0	0	33.9424	0	0	0
6239	20180823DCIS002	spot_008	0	1	114	0.860360265	38.03004074	19.38339424	1212	2095	554	554	0	327.563	0	0	0	0	0	1.71661	0	0	0
6240	20180823DCIS002	spot_008	0	1	114	0.792599499	35.07866287	21.38895416	1466	2764	554	554	0	254.949	0	0	0	0	0	4.4278	0	0	0
6245	20180823DCIS002	spot_008	0	1	134	0.905417264	49.39862442	20.97083664	2524	2853	552	552	0	1245.87	0	0	0	0	0	1004.38	0	0	0
6247	20180823DCIS002	spot_008	0	1	106	0.536439657	28.93964577	24.42328644	1307	1889	550	550	0	119.667	0	0	0	0	0	0	0	0	0
6251	20180823DCIS002	spot_008	0	1	110	0.862817705	38.24019623	19.33099937	1650	1464	548	548	0	354.016	0	0	0	0	0	61.3321	0	0	0
6253	20180823DCIS002	spot_008	0	1	128	0.920653343	43.37390137	16.93235397	1229	1781	547	547	0	125.936	0	0	0	0	0	50.0567	0	0	0
6254	20180823DCIS002	spot_008	0	1	116	0.886943758	41.0842514	18.97588921	1855	1618	547	547	0	502.351	0	0	0	0	0	0.372943	0	0	0
6256	20180823DCIS002	spot_008	0	1	124	0.87876153	39.99546814	19.08828354	2151	1456	546	546	0	302.441	0	0	0	0	0	810.375	0	0	0
6260	20180823DCIS002	spot_008	0	1	132	0.941295326	46.02540207	15.53745174	287	2174	542	542	0	383.096	0	1819.61	0	0	0	58.6347	0	0	0
6264	20180823DCIS002	spot_008	0	1	132	0.86288178	31.88072586	16.11270332	1756	3317	540	540	0	183.239	0	0	0	0	0	4.80741	0	0	0
6268	20180823DCIS002	spot_008	0	1	162	0.960791767	54.3156662	15.06015778	554	2065	538	538	0	243.078	0	2960.12	0	0	4274.04	2.20446	0	0	0
6270	20180823DCIS002	spot_008	0	1	110	0.815253496	34.94841766	20.23877716	943	1479	537	537	0	225.335	0	0	0	0	0	3261.69	0	0	0
6271	20180823DCIS002	spot_008	0	1	104	0.543767512	29.2284317	24.52954865	1035	1942	537	537	0	179.283	0	0	0	0	0	4.03352	0	0	0
6277	20180823DCIS002	spot_008	0	1	118	0.893838584	40.35814285	18.09613991	428	484	535	535	0	382.125	0	0	0	0	0	22.286	0	0	0
6279	20180823DCIS002	spot_008	0	1	114	0.893457115	40.77495575	18.31401062	2014	1104	534	534	0	227.946	0	0	0	0	255.307	1.51311	0	0	0
6280	20180823DCIS002	spot_008	0	1	118	0.541455567	30.38669777	25.54698753	2107	3030	534	534	0	218.311	0	0	0	0	68.8371	0	0	0	0
6282	20180823DCIS002	spot_008	0	1	114	0.725734949	33.12530136	22.78936195	1638	107	532	532	0	444.617	0	0	0	0	0	68.0921	0	0	0
6285	20180823DCIS002	spot_008	0	1	104	0.760108829	37.57476425	24.41592216	2139	2611	530	530	0	453.708	0	0	0	0	2.14528	9.09245	0	0	0
6287	20180823DCIS002	spot_008	0	1	102	0.359597504	26.38181114	24.61706734	1107	2318	529	529	0	433.486	0	0	0	0	0	85.1985	0	0	0
6289	20180823DCIS002	spot_008	0	1	108	0.736641884	31.8674736	21.55143166	2157	2353	529	529	0	1649.68	0	52.5917	0	0	0	413.51	0	0	0
6290	20180823DCIS002	spot_008	0	1	102	0.701977491	29.95568275	21.33441162	643	2167	528	528	0	157.733	0	0	0	0	0	0	0	0	0
6292	20180823DCIS002	spot_008	0	1	104	0.587405503	30.62335587	24.78326035	2353	2124	527	527	0	196.886	0	0	0	0	0	2.33776	0	0	0
6304	20180823DCIS002	spot_008	0	1	112	0.83271265	34.46483994	19.08336449	1918	1592	520	520	0	495.488	0	0.00769231	0	0	0	0	0	0	0
6306	20180823DCIS002	spot_008	0	1	104	0.408937305	27.99130821	25.54381752	1931	1626	519	519	0	355.335	0	1665.22	0	0	0	0.693642	0	0	0
6311	20180823DCIS002	spot_008	0	1	116	0.813160777	33.29385376	19.37832451	1754	3074	517	517	0	625.623	0	0	0	0	0	37.2495	0	0	0
6319	20180823DCIS002	spot_008	0	1	132	0.806087255	36.77457047	21.76306725	924	2013	512	512	0	163.393	0	0	0	0	0	1.72266	0	0	0
6321	20180823DCIS002	spot_008	0	1	122	0.793306887	35.06181717	21.34640503	731	2146	511	511	0	546.065	0	0	0	0	0	1.80431	0	0	0
6334	20180823DCIS002	spot_008	0	1	104	0.612601638	30.16116142	23.83913612	1741	1298	508	508	0	255.161	0	0	0	0	0	0.0019685	0	0	0
6335	20180823DCIS002	spot_008	0	1	106	0.685709894	29.85998535	21.73433495	2043	1750	508	508	0	221.348	0	0	0	0	0	5476.43	0	0	0
6343	20180823DCIS002	spot_008	0	1	128	0.955343127	48.48437881	14.32707691	2227	938	506	506	0	153.972	0	0	0	0	0	11.166	0	0	0
6345	20180823DCIS002	spot_008	0	1	100	0.510176122	28.46884346	24.48519707	1032	2007	505	505	0	237.006	0	0	1.15842	0	0	129.715	0	0	0
6349	20180823DCIS002	spot_008	0	1	112	0.778616667	32.65864944	20.49329758	1462	201	504	504	0	301.002	0	0	0	0	0	86.8591	0	0	0
6353	20180823DCIS002	spot_008	0	1	116	0.828849852	38.35923004	21.46088219	2223	1967	503	503	0	194.664	0	0	0	0	0	0.580517	0	0	0
6357	20180823DCIS002	spot_008	0	1	114	0.859892488	36.49549866	18.63004684	400	538	500	500	0	723.336	0	0	0	0	0	489.556	0	0	0
6360	20180823DCIS002	spot_008	0	1	108	0.767076492	33.56167984	21.53168678	1077	2197	499	499	0	233.297	0	0	0	0	0	209.361	0	0	0
6363	20180823DCIS002	spot_008	0	1	108	0.825395525	34.91851807	19.71341896	1542	122	498	498	0	412.727	0	0	0	0	0	303.803	0	0	0
6365	20180823DCIS002	spot_008	0	1	102	0.795192003	32.47072601	19.6888752	1700	1280	498	498	0	449.767	0	0	0	0	0	8.11446	0	0	0
6366	20180823DCIS002	spot_008	0	1	100	0.339911103	25.85781097	24.31817436	2148	1837	498	498	0	81.749	0	0	0	0	0	0	0	0	0
6368	20180823DCIS002	spot_008	0	1	104	0.724310458	31.92808151	22.01358032	1990	1685	497	497	0	133.795	0	0	0	0	0	0	0	0	0
6369	20180823DCIS002	spot_008	0	1	110	0.799964607	33.12743378	19.87802315	691	245	496	496	0	647.123	0	0	0	0	0	213.177	0	0	0
6385	20180823DCIS002	spot_008	0	1	98	0.728155613	31.40916824	21.52821732	1120	1939	490	490	0	154.408	0	0	0	0	0	0.0408163	0	0	0
6390	20180823DCIS002	spot_008	0	1	112	0.753014445	32.99467468	21.7106266	1605	1352	489	489	0	1107.68	0	0	0	0	0	409.542	0	0	0
6394	20180823DCIS002	spot_008	0	1	120	0.909460306	40.45977402	16.82280159	2124	1534	488	488	0	214.785	0	0	0	0	0	0.723361	0	0	0
6395	20180823DCIS002	spot_008	0	1	96	0.583895385	27.28359604	22.14961243	2100	906	487	487	0	488.133	0	24.5647	0	0	0	16.4168	0	0	0
6397	20180823DCIS002	spot_008	0	1	114	0.912309587	41.25104141	16.89235306	954	1943	486	486	0	1175.27	0	0	0	0	0	186.741	0	0	0
6398	20180823DCIS002	spot_008	1	1	96	0.678394079	28.9556675	21.27367592	1968	582	486	486	0	753.593	0	0	0	0	0	164.185	0	0	0
6411	20180823DCIS002	spot_008	0	1	108	0.448673218	27.97840118	25.00418091	2490	2162	482	482	0	300.212	0	0	0	0	0	101.948	0	0	0
6412	20180823DCIS002	spot_008	0	1	98	0.491678178	25.59679604	22.28910065	1548	2818	481	481	0	382.832	0	0	0	0	0	3.17879	0	0	0
6417	20180823DCIS002	spot_008	0	1	106	0.831882	34.32432556	19.04837227	785	1774	480	480	0	344.304	0	1793.57	0	0	0	117.569	0	0	0
6419	20180823DCIS002	spot_008	0	1	100	0.807063282	33.10595703	19.54790878	1579	129	480	480	0	354.783	0	2.50625	0	0	0	1.06458	0	0	0
6420	20180823DCIS002	spot_008	0	1	94	0.766118526	29.62307739	19.03873062	1791	1707	480	480	0	181.61	0	0	0	0	0	0	0	0	0
6421	20180823DCIS002	spot_008	0	1	112	0.89576745	40.12337875	17.83576584	2055	2329	480	480	0	784.01	0	0	0	0	0	8.8625	0	0	0
6424	20180823DCIS002	spot_008	0	1	124	0.835528433	39.42918015	21.66425323	3113	1608	480	480	0	45.1542	0	0	0	0	0	150.269	0	0	0
6427	20180823DCIS002	spot_008	0	1	118	0.909492254	41.74688339	17.35504723	2075	1933	479	479	0	278.875	0	6.27557	0	0	0.19833	1.81211	0	0	0
6431	20180823DCIS002	spot_008	0	1	100	0.770499825	31.84315681	20.29811096	1235	1825	478	478	0	235.389	0	843.215	0	0	0	18.0879	0	0	0
6433	20180823DCIS002	spot_008	0	1	102	0.83063817	33.3379097	18.5629673	1698	3223	478	478	0	543.724	0	0	0	0	0	4.79498	0	0	0
6436	20180823DCIS002	spot_008	0	1	98	0.685807645	27.98529053	20.36721611	1663	1445	477	477	0	207.384	0	0	0	0	0	0	0	0	0
6437	20180823DCIS002	spot_008	0	1	96	0.730948329	29.40110207	20.06427765	2165	961	477	477	0	157.841	0	0	0	0	0	0.00209644	0	0	0
6438	20180823DCIS002	spot_008	0	1	128	0.954124212	44.55643845	13.34068489	424	456	474	474	0	676.732	0	0	0	0	0	337.319	0	0	0
6439	20180823DCIS002	spot_008	0	1	90	0.439206064	26.42644882	23.74116135	1268	1999	474	474	0	198.251	0	0	0	0	0	2.7616	0	0	0
6441	20180823DCIS002	spot_008	0	1	110	0.861325264	37.33692169	18.9691658	286	1933	473	473	0	132.93	0	0	0	0	0	4.7167	0	0	0
6442	20180823DCIS002	spot_008	0	1	110	0.915652454	39.90272141	16.03973198	489	1726	473	473	0	412.457	0	0	0	0	0	30.5391	0	0	0
6443	20180823DCIS002	spot_008	0	1	98	0.196281016	25.62516594	25.12669754	1176	1869	473	473	0	204.607	0	0	0	0	0	99.4397	0	0	0
6450	20180823DCIS002	spot_008	0	1	108	0.780324996	31.76914215	19.86760139	1961	1925	470	470	0	492.845	0	0	0	0	0	20.4702	0	0	0
6456	20180823DCIS002	spot_008	0	1	120	0.782106221	34.15972137	21.28646278	897	2017	469	469	0	319.832	0	0	0	0	0	0	0	0	0
6462	20180823DCIS002	spot_008	0	1	96	0.714821875	29.22751427	20.43899345	1987	3103	468	468	0	300.761	0	0	0	0	0	0.32265	0	0	0
6463	20180823DCIS002	spot_008	1	1	103	0.870608985	34.98275375	17.21066284	2076	1442	467	467	0	166.079	0	0	0	0	0	0	0	0	0
6469	20180823DCIS002	spot_008	0	1	98	0.709546387	31.70145416	22.33870697	1609	3037	465	465	0	551.336	0	0	0	0	0	232.976	0	0	0
6472	20180823DCIS002	spot_008	0	1	112	0.871319175	38.36180115	18.8247757	975	2469	464	464	0	301.028	0	0	0	0	0	16.0819	0	0	0
6475	20180823DCIS002	spot_008	0	1	117	0.882238209	36.18975067	17.03825378	1591	1944	464	464	0	189.655	0	0	0	0	0	0	0	0	0
6484	20180823DCIS002	spot_008	0	1	104	0.935068607	37.48885727	13.28855228	1404	2806	460	460	0	1420.07	0	0	0	0	33.9522	1112.51	0	0	0
6485	20180823DCIS002	spot_008	0	1	102	0.903982043	35.22932816	15.06301785	1599	3278	460	460	0	518.726	0	0	0	0	0	6.16304	0	0	0
6490	20180823DCIS002	spot_008	0	1	106	0.748186767	31.20039558	20.70109367	703	2166	458	458	0	276.107	0	0	0	0	0	1.84061	0	0	0
6491	20180823DCIS002	spot_008	0	1	102	0.723360121	29.89740181	20.64328766	1905	1572	458	458	0	310.262	0	603.19	0	0	0	0.00218341	0	0	0
6496	20180823DCIS002	spot_008	0	1	92	0.75488776	28.72440529	18.83901596	1915	1653	456	456	0	479.441	0	0	0	0	0	0	0	0	0
6501	20180823DCIS002	spot_008	0	1	98	0.704981804	29.76956749	21.11333275	1969	1818	455	455	0	138.171	0	0	0	0	0	6.21099	0	0	0
6514	20180823DCIS002	spot_008	0	1	98	0.688685715	28.69755936	20.80745316	631	1770	450	450	0	43.6222	0	0	0	0	0	0	0	0	0
6522	20180823DCIS002	spot_008	0	1	98	0.693079829	28.80913353	20.76737595	1427	192	447	447	0	254.143	0	0	0	0	0	19.3848	0	0	0
6524	20180823DCIS002	spot_008	1	1	127	0.800471425	33.61604691	20.14848137	1667	3309	446	446	0	416.453	0	122.659	0	0	0	5.10314	0	0	0
6525	20180823DCIS002	spot_008	0	1	110	0.912664175	39.27286911	16.05122566	2470	2895	446	446	0	292.722	0	0	0	0	0	164.897	0	0	0
6536	20180823DCIS002	spot_008	1	1	101	0.845317364	31.60507774	16.88546944	1482	3068	442	442	0	436.686	0	0	0	0	0	92.6719	0	0	0
6541	20180823DCIS002	spot_008	0	1	100	0.730417967	31.50947762	21.52098656	2355	2892	441	441	0	444.009	0	0	0	0	0	436.615	0	0	0
6549	20180823DCIS002	spot_008	0	1	100	0.778318107	30.95547295	19.43601608	589	2011	438	438	0	76.7283	0	0	0	0	0	0	0	0	0
6554	20180823DCIS002	spot_008	1	1	123	0.557023585	31.15400887	25.87330246	2140	2914	437	437	0	575.011	0	0	0	0	0	34.8192	0	0	0
6555	20180823DCIS002	spot_008	0	1	143	0.832865894	36.87179565	20.40760994	587	2052	436	436	0	136.381	0	1211.47	0	0	3485.71	0.149083	0	0	0
6556	20180823DCIS002	spot_008	0	1	128	0.890837193	37.40579605	16.99430275	2227	2037	436	436	0	251.429	0	0	0	0	0	73.2385	0	0	0
6557	20180823DCIS002	spot_008	0	1	112	0.884789765	38.11268997	17.76014709	2313	2136	436	436	0	402.007	0	0	0	0	0	540.968	0	0	0
6564	20180823DCIS002	spot_008	0	1	96	0.842167258	34.18053818	18.43070602	1730	1967	434	434	0	794.908	0	0	0	0	0	10.5253	0	0	0
6569	20180823DCIS002	spot_008	0	1	108	0.897785246	36.46921539	16.06226158	1404	2859	432	432	0	167.799	0	0	0	0	0	61.5023	0	0	0
6575	20180823DCIS002	spot_008	0	1	100	0.92511183	37.76723099	14.34002018	2062	1474	431	431	0	329.81	0	0	0	0	0	1.53132	0	0	0
6585	20180823DCIS002	spot_008	0	1	116	0.763752759	31.00647545	20.01495743	1210	2057	429	429	0	273.793	0	0	0	0	0	10.3473	0	0	0
6586	20180823DCIS002	spot_008	0	1	104	0.779254675	28.95895767	18.14879417	2600	2867	429	429	0	771.622	0	0	0	0	0	76.8951	0	0	0
6596	20180823DCIS002	spot_008	0	1	98	0.745808005	31.16197205	20.75889015	1210	2137	427	427	0	493.759	0	0	0	0	0	844.576	0	0	0
6598	20180823DCIS002	spot_008	0	1	120	0.93122381	41.36147308	15.07409859	1698	1442	427	427	0	234.164	0	376.578	0	0	0	6.25761	0	0	0
6616	20180823DCIS002	spot_008	0	1	102	0.930820882	34.12418747	12.47156334	1555	2936	423	423	0	580.111	0	0	0	0	0	2.67139	0	0	0
6626	20180823DCIS002	spot_008	0	1	138	0.916197658	45.81427002	18.35899735	1050	2267	421	421	0	616.501	0	0	0	0	0	131.221	0	0	0
6636	20180823DCIS002	spot_008	0	1	104	0.891978443	29.61087227	13.38642311	2103	2950	420	420	0	314.038	0	0	0	0	0	0	0	0	0
6645	20180823DCIS002	spot_008	0	1	90	0.707758248	30.20862007	21.34102249	2159	2890	418	418	0	162.821	0	0	0	0	0	0.136364	0	0	0
6654	20180823DCIS002	spot_008	0	1	94	0.357696414	23.8850708	22.30478477	1857	1909	415	415	0	343.489	0	0	0	0	0	0.163855	0	0	0
6664	20180823DCIS002	spot_008	0	1	96	0.831379473	31.49799919	17.50360107	297	2605	413	413	0	466.685	0	0	0	0	0	0	0	0	0
6669	20180823DCIS002	spot_008	1	1	118	0.957916021	41.98517227	12.0517807	2035	1566	412	412	0	832.847	0	0	0	0	0	392.42	0	0	0
6676	20180823DCIS002	spot_008	1	1	92	0.640055776	23.53664398	18.08387184	2534	820	410	410	0	203.076	0	0	0	0	0	0	0	0	0
6692	20180823DCIS002	spot_008	0	1	94	0.76060003	28.43076134	18.45783997	2107	1013	407	407	0	430.4	0	0	0	0	154.857	46.9779	0	0	0
6699	20180823DCIS002	spot_008	1	1	96	0.435508907	23.82963753	21.45106888	2365	1289	406	406	0	1168.36	0	0	0	0	439.466	7.81281	0	0	0
6702	20180823DCIS002	spot_008	0	1	92	0.74640131	31.28250313	20.81838226	1580	3037	405	405	0	338.499	0	0	0	0	0	7.42469	0	0	0
6704	20180823DCIS002	spot_008	0	1	92	0.703025699	26.3061161	18.70797539	924	1918	404	404	0	421.356	0	0	0	0	1.92822	21.1609	0	0	0
6708	20180823DCIS002	spot_008	0	1	98	0.69004941	29.29782295	21.20465851	1924	1687	403	403	0	197.022	0	0	0	0	0	0	0	0	0
6710	20180823DCIS002	spot_008	0	1	90	0.773813307	29.06857681	18.41243553	2420	3123	403	403	0	337.524	0	0	0	0	0	7.39702	0	0	0
6713	20180823DCIS002	spot_008	1	1	90	0.691644907	28.45451546	20.5509243	2091	2297	402	402	0	2194.48	0	0	0	0	2422.79	536.485	0	0	0
6716	20180823DCIS002	spot_008	1	1	155	0.790804923	41.11738968	25.16664886	3152	1650	402	402	0	302.766	0	0	0	0	0	106.286	0	0	0
6720	20180823DCIS002	spot_008	0	1	98	0.699742794	27.20699883	19.4365406	1196	1794	401	401	0	49.3491	0	0	0	0	0	0	0	0	0
5	20180823DCIS002	spot_012	1	1	715	0.889011264	248.2617493	113.6754227	1932	2816	7468	159	0	30.3396	1096.02	0	0	28.1193	0	5244.45	2258.53	0	0
9	20180823DCIS002	spot_012	1	1	637	0.741161585	125.4654846	84.22833252	2899	1482	7091	67	0	12.7463	1324.78	0	0	3.90531	0.0298507	614.761	3247.08	0	0
12	20180823DCIS002	spot_012	1	1	586	0.718483508	119.531662	83.139534	2581	2237	6723	353	0	17.1303	476.575	0	3.96317	0.341554	0	2178.86	1710.68	0	0
13	20180823DCIS002	spot_012	1	1	662	0.909397244	173.4266815	72.13312531	2656	2009	6628	193	0	87.2798	1434.66	0	3.6114	24.939	891.399	372.684	5702.47	0	0
22	20180823DCIS002	spot_012	1	1	577	0.664567649	115.7956619	86.52577209	137	1660	6218	186	0	1.23118	716.961	0	0.00537634	0.000911577	0.102151	2073.97	1846.38	52.427	0.936639
23	20180823DCIS002	spot_012	1	1	561	0.806438267	140.250412	82.93264008	1030	3106	6202	38	0	75.4211	1008.43	0	0	28.3938	0.0789474	1087.92	1592.36	0.00331675	0.291874
25	20180823DCIS002	spot_012	1	1	474	0.766600013	118.8454208	76.31360626	1942	1621	6099	28	0.142857	289.786	1088.22	0	0	0	3.67857	134.929	8242.23	0	0
27	20180823DCIS002	spot_012	1	1	527	0.693217695	110.4378738	79.59570313	2210	1996	6066	283	0	162.396	601.374	0	1.0742	2.33373	1.41343	430.82	2419.45	0	0
33	20180823DCIS002	spot_012	1	1	570	0.751933634	114.0488815	75.18545532	2404	2041	5838	302	0	204.944	589.999	0	114.149	19.7417	131.546	7773.13	1732.73	0	0
35	20180823DCIS002	spot_012	1	1	594	0.903142273	145.5097198	62.47335434	1956	1242	5773	395	0	110.015	473.096	0	7.08861	49.5182	0	3026.38	1730.35	0	0
39	20180823DCIS002	spot_012	1	1	678	0.954065144	217.4568634	65.1499176	1034	3372	5631	97	0	93.9897	2532.81	0	0	3.04852	0	105.742	5082.54	0	0
49	20180823DCIS002	spot_012	1	1	638	0.974191606	203.6630402	45.97139359	2036	959	5255	58	0	392.879	2551	0	1.82759	0.350811	247.552	2312.62	4141.72	0	28.6132
53	20180823DCIS002	spot_012	1	1	622	0.965608358	191.999939	49.92016983	2218	1750	5078	11	0	118.727	1029.46	0	0	0.142063	25.0909	5524.36	2118.1	0	0
54	20180823DCIS002	spot_012	1	1	526	0.87203306	126.2710953	61.80300903	1548	3246	5042	162	0	104.944	1535.73	0	0	0	0	774.105	1885.97	0	0
55	20180823DCIS002	spot_012	1	1	678	0.971337855	181.8475647	43.22575378	3017	593	4998	20	15.4	1819.2	4362.46	0	0	0	0.05	623.1	11749.2	0	0
66	20180823DCIS002	spot_012	1	1	568	0.969790041	179.5063324	43.78900146	2657	1600	4812	117	0	60.2735	961.648	0	0	0	0	3682.76	2745.84	0	0
69	20180823DCIS002	spot_012	1	1	410	0.917595625	132.1003418	52.5118866	1897	1293	4774	116	0	44.3621	332.455	0	5.37069	35.2215	0	902.328	1688.89	0	0
83	20180823DCIS002	spot_012	1	1	565	0.872502029	118.9938965	58.14165878	2010	1852	4530	170	0	341.482	408.472	0	0	0	0	1098.88	2049.83	0	0
91	20180823DCIS002	spot_012	1	1	443	0.726465225	95.48480225	65.61746979	2632	978	4433	377	0	515.318	977.261	0.00530504	350.042	29.4487	570.995	7299.72	1647.57	0	0
93	20180823DCIS002	spot_012	1	1	602	0.906847596	153.9321289	64.87602997	1708	2839	4388	29	0	61.4138	1509.74	0	0	0	0	80.5172	6463.9	0	0
103	20180823DCIS002	spot_012	1	1	432	0.960237622	147.1347198	41.07767105	1926	1130	4271	481	0	54.6299	620.942	0	707.832	705.844	0	2750.94	1852.67	0	4.23567
105	20180823DCIS002	spot_012	1	1	461	0.856178582	117.6311111	60.7776413	1451	862	4235	207	0	84.8986	1164.54	0	0	16.0654	0	322.71	2700.87	0	0
106	20180823DCIS002	spot_012	1	1	414	0.910561621	117.1745377	48.43684006	3230	1602	4233	27	17.4444	1238.3	4145.9	0	0	0	871.926	222.926	9460.78	0	0
107	20180823DCIS002	spot_012	1	1	387	0.832110405	107.7278976	59.74696732	823	2840	4215	21	0	105.81	1568.32	0	0	5.12602	87.0476	2360.95	1789.64	0	0
108	20180823DCIS002	spot_012	1	1	457	0.76101613	103.8917999	67.39803314	2726	2563	4209	228	0	63.5965	959.364	0	32.7018	7.71466	0	4282.54	2136.73	0	0.290545
121	20180823DCIS002	spot_012	1	1	411	0.918804407	121.3247452	47.88847733	1887	959	4070	832	0	209.314	1066.66	0	202.887	114.269	0	1817.53	1685.39	0	68.029
124	20180823DCIS002	spot_012	1	1	520	0.974671781	177.6768799	39.7356987	2257	1773	4030	186	0	150.425	633.816	0	0.11828	0.0159216	489.172	6000.63	1951.07	0	0
126	20180823DCIS002	spot_012	1	1	484	0.958110332	144.6344299	41.42320251	1265	741	3987	55	0	36.3091	2270.21	0	0	0	0	5981.51	5222.9	0	0.0771812
130	20180823DCIS002	spot_012	1	1	543	0.830097139	109.8113632	61.23287964	2639	2569	3949	176	0	61.9205	2392.51	0	0	0	0	7064.62	3451.28	0	1.81414
133	20180823DCIS002	spot_012	1	1	393	0.824537218	107.3111877	60.71749878	76	1424	3925	37	0	41.8649	755.613	0	0	0	0	154.541	2283.81	606.889	1.25161
134	20180823DCIS002	spot_012	1	1	540	0.760970175	106.5710831	69.14191437	1424	2501	3920	173	0	33.6069	704.321	0	3.68786	3.57795	0	2681.24	1745.28	16.7635	0.00406091
141	20180823DCIS002	spot_012	1	1	346	0.694817901	89.14073181	64.10873413	2949	2581	3887	922	916.415	1567.21	2659.31	0	0	0	0	42.513	4031.71	0	0
145	20180823DCIS002	spot_012	1	1	474	0.53817445	92.85221863	78.25895691	3259	1186	3858	288	0	202.274	911.9	78.1979	263.201	69.69	0	183.694	2925.56	0	0
150	20180823DCIS002	spot_012	1	1	465	0.946942687	127.5585861	40.99764633	2322	1959	3799	103	0	86.835	613.995	0	0	347.928	0	5417.56	2040.68	0	0
151	20180823DCIS002	spot_012	1	1	394	0.868371606	108.7534027	53.93234253	1963	2927	3788	137	0	133.971	834.437	0	0	0	0	28.708	1974.84	0	0
160	20180823DCIS002	spot_012	1	1	345	0.875897467	104.8776398	50.60316849	1367	2970	3743	60	0	159.55	1746	0	1221.17	252.568	0	484.367	2213.89	0	0
167	20180823DCIS002	spot_012	1	1	438	0.982976496	175.500061	32.24486542	1639	3268	3683	122	0	26.1393	1610.77	0	52.6311	14.0668	0	3202.38	1963.38	0	0
170	20180823DCIS002	spot_012	1	1	351	0.806137502	102.9829941	60.93795013	2419	32	3677	298	0	3.51678	1465.72	0	0	0	0	3.17785	5058.52	0	0
171	20180823DCIS002	spot_012	1	1	478	0.769952357	97.27765656	62.07300568	1810	2183	3670	31	0	76.129	440.153	0	16.2581	132.6	0	2604.68	2788.27	0	0
178	20180823DCIS002	spot_012	1	1	324	0.540263712	76.78904724	64.61766052	1675	2631	3538	70	0	0.957143	870.374	0	0	0.0798226	0	6472.31	1597.45	0	0
179	20180823DCIS002	spot_012	1	1	538	0.957856476	148.4757385	42.6492424	2913	2349	3526	277	0	60.7726	1447.31	0	0	2.40396	0	1412.99	1867.89	0	0
180	20180823DCIS002	spot_012	1	1	379	0.960653663	131.7882538	36.60404968	1961	1329	3513	257	0	89.6848	757.342	0	1.1284	5.5985	0	1721.92	1571.66	1949.18	2.06609
183	20180823DCIS002	spot_012	1	1	316	0.74712491	83.70896912	55.63998795	221	1579	3459	210	0	5.04762	936.236	0	13.6905	34.8854	0	543.862	1759.84	0	0
188	20180823DCIS002	spot_012	1	1	509	0.974805951	157.6437531	35.16313934	2277	3107	3410	48	0	9.58333	1138.8	0	0	0	0	1299.19	1589.29	0	0
195	20180823DCIS002	spot_012	1	1	398	0.646950305	83.82386017	63.91838837	1448	2938	3383	170	0	91.7353	2305.04	0	585.188	138.033	0	445.688	2270.85	19.6736	0
205	20180823DCIS002	spot_012	1	1	329	0.844564855	94.51810455	50.61002731	2186	107	3264	379	0.656992	463.865	3250.97	0	0	0	0	253.375	12440.3	0	0
207	20180823DCIS002	spot_012	1	1	321	0.755919218	82.25649261	53.85043716	1432	3481	3256	1302	0	218.508	2923.54	0	0	0	129.832	13.2634	3916.09	0	0
208	20180823DCIS002	spot_012	1	1	384	0.886184037	100.1777573	46.41569901	933	3078	3252	369	0	137.501	1598.95	0	3.27371	7.89423	0	11164.4	1605.33	0	0
210	20180823DCIS002	spot_012	1	1	376	0.918679953	91.73345947	36.23497009	2076	3078	3233	123	0	21.935	709.509	0	0.0569106	0.00761697	6.8374	166.846	1829.28	0	0
213	20180823DCIS002	spot_012	1	1	385	0.79989475	92.72251892	55.64651871	1299	2526	3206	65	0	98.3846	586.589	0	967.108	285.245	12.2923	1166.75	1529.41	0	0
215	20180823DCIS002	spot_012	1	1	303	0.770409048	83.3028183	53.10970688	1823	3013	3180	47	0	38.0851	675.581	0	5.74468	0.0301205	0	51.1064	1632.52	2.07376	6.25386
220	20180823DCIS002	spot_012	1	1	365	0.90380317	104.0494003	44.52776718	2203	756	3165	135	0	210.807	1453.22	0	31.763	35.3723	0	9333.53	2888.46	0	0.104712
227	20180823DCIS002	spot_012	1	1	332	0.832464635	90.8599472	50.3435173	1263	1395	3132	160	0	56.8688	456.323	0	1.11875	40.5942	0	3948.94	3620.23	0	0
228	20180823DCIS002	spot_012	1	1	333	0.778401613	86.30516815	54.17950058	2651	2182	3127	58	0	40.569	494.905	0	640.224	87.1806	0	5921.79	1696.34	0	0.023845
234	20180823DCIS002	spot_012	1	1	504	0.971312761	163.8816071	38.97198105	1834	2326	3080	218	0	66.9128	603.753	18.3073	62.2385	89.2572	0	12630.6	2485.22	0	0
238	20180823DCIS002	spot_012	1	1	352	0.93543303	116.0630875	41.02875519	1134	1187	3047	236	0	383.292	1688.61	0	12.9703	10.1938	0.635593	1168.33	1976.96	0	1.71913
244	20180823DCIS002	spot_012	1	1	398	0.957003951	134.7041321	39.07427216	2335	2896	3038	202	0	45.104	1230.1	0	0.00495049	0.000845309	0	9082.04	1831.64	0	10.5952
246	20180823DCIS002	spot_012	1	1	383	0.908689201	114.5774841	47.83304214	2033	3457	3034	225	0	163.342	1752.7	0	0	0	0	1.82222	5088.69	0	0
249	20180823DCIS002	spot_012	1	1	350	0.933427691	139.0131989	49.87316132	1581	1601	3027	281	0	201.712	383.752	0	15.5053	3.63689	19.8612	292.694	1695.38	835.947	0
252	20180823DCIS002	spot_012	1	1	448	0.978981793	152.71521	31.14588928	1346	1206	3016	119	0	16.7983	1698.3	0	350.697	476.194	0	6891.17	7810.94	0	0
254	20180823DCIS002	spot_012	1	1	320	0.702149272	75.86327362	54.01691055	181	1539	3011	283	0	4.07067	680.038	0	0	34.7121	0	4295.72	2190.7	761.091	2.66769
255	20180823DCIS002	spot_012	1	1	374	0.918862998	113.804924	44.90477753	2305	2868	3011	593	0	16.1855	1188.06	0	0	0	0	215.457	1899.86	0	0
256	20180823DCIS002	spot_012	1	1	384	0.910925567	110.4666824	45.57533264	1620	2425	3008	67	0	78.8507	585.782	0	0	42.8232	0	6633.6	2149.26	0	0
258	20180823DCIS002	spot_012	1	1	293	0.841723561	87.69420624	47.34687042	1501	1478	3004	1059	0	90.0227	1882.6	1.40888	363.318	775.603	0	417.63	2449.47	0	2.61914
262	20180823DCIS002	spot_012	1	1	303	0.509622693	71.49690247	61.51579285	1507	3153	2990	20	0	1230.1	5935.76	0	0	0	0	2107.65	8103.27	0	0
265	20180823DCIS002	spot_012	1	1	390	0.863165915	94.62653351	47.77885818	925	2517	2979	12	0	647.75	1759.43	0	436.25	115.689	0	527.25	2254.91	0	0
278	20180823DCIS002	spot_012	1	1	372	0.921676278	128.0746613	49.68783569	2102	2542	2924	28	0	302.464	1194.17	0	0	0	0	6.28571	9057.84	0	0
280	20180823DCIS002	spot_012	1	1	331	0.874878407	95.90731049	46.45199585	1993	1932	2916	22	0	637.455	693.738	0	32.9091	2.38145	99.0455	1715.77	2153.32	0	0
283	20180823DCIS002	spot_012	1	1	327	0.887576699	96.39573669	44.40565491	2847	2013	2907	130	0	37.3846	486.435	0	5.79231	60.8792	0	222.5	1812.29	0	0
284	20180823DCIS002	spot_012	1	1	405	0.80168575	94.02703094	56.20425797	2367	2681	2904	244	0.807377	452.426	1008.82	0	0	0	3901.34	0	5168.87	0	0
287	20180823DCIS002	spot_012	1	1	301	0.782264829	81.12854004	50.53869629	2724	2776	2900	127	0	4.44094	2285.98	0	0	0	0	9000.87	3435.75	0	0
294	20180823DCIS002	spot_012	1	1	267	0.762295961	79.41204071	51.39774323	1761	3531	2885	408	0	416.887	1895.95	0	0	0	0	30.4485	5772.77	0	0
296	20180823DCIS002	spot_012	1	1	307	0.923475981	100.5046539	38.55923843	1692	1187	2881	114	0	228.991	415.982	0	27.1228	108.408	0	1453.13	1906.07	1598.04	1.46448
297	20180823DCIS002	spot_012	1	1	397	0.985789001	162.2740936	27.26015854	1974	2893	2880	32	0	78.4063	1033.38	0	0	4.3628	0	13241.2	1668.69	0	0.0300578
301	20180823DCIS002	spot_012	1	1	312	0.875688255	91.83435822	44.3446846	1663	1238	2861	229	0	46.3362	393.254	0	24.3886	11.7424	0	799.458	1603.5	0	0
311	20180823DCIS002	spot_012	1	1	321	0.835609615	81.97652435	45.03165436	3077	1391	2834	60	0	516.833	1193.43	0	0	0	0	848.983	1799.45	0	0
314	20180823DCIS002	spot_012	1	1	398	0.964903772	144.8615417	38.04118729	2646	2710	2820	424	0	41.1203	1464.53	0	0.108491	1.8423	0	320.408	2953.55	0	0
315	20180823DCIS002	spot_012	1	1	409	0.842433631	90.50032043	48.76158905	2079	1451	2820	64	0	803.328	2695.62	0	0	0	1839.48	290.359	14778.5	0	0
317	20180823DCIS002	spot_012	1	1	359	0.890688241	97.64035797	44.38873672	2888	2714	2816	96	71.5625	105.396	1685.98	0	0	1.69883	0	710.177	2566.49	0	0
320	20180823DCIS002	spot_012	1	1	298	0.800507605	83.55023193	50.07354355	2475	2699	2806	829	68.2907	1211.17	2586.97	2478.02	0	0	0	317.783	9501.21	0	0
324	20180823DCIS002	spot_012	1	1	285	0.92596072	125.9309845	47.55404663	2053	2931	2795	105	0	49.2571	1017.53	0	0	0.0914205	0	456.752	1684.92	0	1.9973
325	20180823DCIS002	spot_012	1	1	303	0.535404623	69.90248108	59.03933334	1220	1443	2795	27	0	51.7407	694.463	0	5.37037	49.7848	0	2120.81	1805.64	508.761	72.1339
326	20180823DCIS002	spot_012	1	1	328	0.968136668	217.2166748	54.39593887	2115	1272	2794	797	0	45.5885	1104.62	0	12.1167	6.03775	0	6727.11	2256.88	0	0
333	20180823DCIS002	spot_012	1	1	343	0.769791484	89.23845673	56.96049881	2809	2566	2763	191	0	54.9895	1147.27	0	206.759	371.321	0	588.67	2327.93	0	0
337	20180823DCIS002	spot_012	1	1	392	0.968445897	144.3005676	35.96315765	2169	1938	2747	52	0	86.7115	948.725	0	15.7115	5.65857	0	10065.3	2168.37	0	0.00275482
342	20180823DCIS002	spot_012	1	1	291	0.846170723	84.07474518	44.80443192	1696	3533	2718	37	0	469.216	3245.04	944.892	0	0	0	963.676	9456.01	0	0
343	20180823DCIS002	spot_012	1	1	275	0.96503067	123.5745316	32.39346313	2404	3079	2716	76	1.19737	82.5921	2584.31	0	0	0	0	482.013	6378.08	0	0
345	20180823DCIS002	spot_012	1	1	426	0.976811349	145.2807159	31.10486603	1287	1869	2705	331	0.0241692	22.2931	712.356	28.3353	31.6767	0.493844	23.5468	5953.41	1605.14	7.86752	5.30684
348	20180823DCIS002	spot_012	1	1	376	0.974652648	140.9929504	31.54343414	1923	987	2690	42	0	15.5952	497.161	0	0	78.9923	0	132.119	1522.47	0	10.6906
351	20180823DCIS002	spot_012	1	1	408	0.949060619	118.981041	37.4901619	1338	1519	2685	278	0	56.7302	984.316	0	707.187	211.23	0	4813.94	6021.85	0	0
357	20180823DCIS002	spot_012	1	1	287	0.909462154	95.33493042	39.63900375	1581	2762	2671	166	0	248.518	1744.83	0	224.078	36.2905	1569.48	8582.34	1872.75	0	27.8147
359	20180823DCIS002	spot_012	1	1	370	0.796457231	92.95449066	56.20909882	2706	2227	2664	236	0	54.1441	1257.38	0	2.01695	60.3364	0	1046.33	2994.73	0	0
362	20180823DCIS002	spot_012	1	1	391	0.826666117	83.48259735	46.97505569	2305	2480	2658	75	92.1733	2424.64	1904.4	0	0	0	0	210.947	4792.29	0	0
367	20180823DCIS002	spot_012	1	1	368	0.966798902	128.5711975	32.85489655	1493	1237	2652	501	0	29.2814	323.009	0	4.11776	0.442502	0	1402.96	1959.53	0	0
372	20180823DCIS002	spot_012	1	1	333	0.987531304	98.38754272	15.48843479	1957	3100	2645	185	0	27.0757	1274.37	0	0	0	0	689.557	2258.22	0	0
376	20180823DCIS002	spot_012	1	1	320	0.816557884	78.06060028	45.0615387	1770	2537	2636	128	0	114.398	671.324	0	1.53906	0.198925	0	7648.75	1871.26	0	0
377	20180823DCIS002	spot_012	1	1	304	0.956589937	116.812027	34.04338074	1860	2892	2635	146	0	32.1644	784.62	0	8.39726	37.0277	0	13499.6	1739.21	0	0
378	20180823DCIS002	spot_012	1	1	313	0.829630435	84.93914032	47.42262268	139	1411	2626	259	0	8.66795	977.485	0	0	0	0	95.834	2204.37	1209.11	0
379	20180823DCIS002	spot_012	1	1	391	0.919265926	114.8786545	45.22050476	1357	1607	2618	122	0	1.63934	352.058	0	0.590164	2.79481	0	571.229	5082.99	0	0.0023175
381	20180823DCIS002	spot_012	1	1	410	0.979784369	139.7785339	27.96358109	2011	1814	2611	218	0	50.2202	774.91	0	0	0	0	3185.84	2852.06	0	0
387	20180823DCIS002	spot_012	1	1	310	0.947316408	97.54876709	31.24480438	1357	3032	2594	1112	477.435	705.111	5283.92	0	250.668	43.2015	21763.1	1337.07	4369.24	0	0
392	20180823DCIS002	spot_012	1	1	433	0.864920914	104.3194885	52.3588028	2973	2444	2577	37	0	345.27	1626.72	0	34.8919	21.5804	57.2703	3480.89	2955.37	0	0
402	20180823DCIS002	spot_012	1	1	389	0.946520269	133.3726196	43.03191757	2438	2835	2538	57	0	23.4561	1316.37	0	5.68421	12.5207	0	12427.9	2126.22	0	1.4949
404	20180823DCIS002	spot_012	1	1	355	0.883398712	91.12802124	42.70461273	2790	2117	2533	120	0	45.9917	893.796	0	1081.33	539.51	0	9616.02	2206.94	0	0
411	20180823DCIS002	spot_012	1	1	252	0.367876083	63.49238205	59.03996658	2377	971	2519	720	1.82222	861.836	1507.72	0	0	0	0	0.0555556	4241.44	0	0
414	20180823DCIS002	spot_012	1	1	324	0.812684357	80.12548828	46.68946075	2057	2608	2514	260	0	170.565	2109.78	0	0.776923	0.0299728	0	6.79615	10935.6	0	0
417	20180823DCIS002	spot_012	1	1	352	0.749713838	76.21255493	50.43458176	1636	1597	2508	204	0	97.5098	777.231	0	6.69608	0.376943	0	689.887	2083.5	0	0
420	20180823DCIS002	spot_012	1	1	371	0.968479335	123.809845	30.84028244	1201	1516	2499	265	0	35.5698	1116.85	0	95.2868	33.8589	0	29.4151	2504.57	0	0
423	20180823DCIS002	spot_012	1	1	419	0.483969599	70.35390472	61.56563568	2527	1409	2493	448	0	91.7254	2494.85	0	0.578125	0.317987	0	5022.5	2702.36	0	0
429	20180823DCIS002	spot_012	1	1	384	0.983759403	138.0366821	24.77648163	1468	1176	2480	41	0	366.683	804.3	0	124.732	78.2695	0	6438.02	3570.39	0	0.680787
433	20180823DCIS002	spot_012	1	1	272	0.824130654	78.15733337	44.26828766	424	963	2470	33	0	103.667	2725.89	0	0	0	0	236.455	1589.95	0	2829.45
436	20180823DCIS002	spot_012	1	1	349	0.94878602	110.2821579	34.84028244	1514	1561	2468	83	0	37.494	1211.62	0	218.325	24.7146	0	121.711	10161.8	0	0
444	20180823DCIS002	spot_012	1	1	321	0.707862854	74.37031555	52.53147125	668	1396	2447	201	0	1179.33	3065.48	0	463.99	530.543	0	3487.08	9541.86	0	0
446	20180823DCIS002	spot_012	1	1	370	0.940219045	106.9122467	36.41114426	1630	1187	2445	28	0	367.821	543.904	0	12.8571	0.296053	0	5548.04	1635.14	0	0
447	20180823DCIS002	spot_012	1	1	322	0.943882585	111.5790939	36.85248184	1683	2328	2443	170	0	57.8412	600.715	0	379.753	523.48	0	6066.12	2617.74	0	0.845669
448	20180823DCIS002	spot_012	1	1	242	0.420462459	60.05682755	54.49015808	1418	2199	2441	706	0	903.489	703.715	0.522663	0.36119	0.0416107	119.824	386.681	4773.69	0	0
458	20180823DCIS002	spot_012	1	1	337	0.975172281	115.7866821	25.6406765	1432	2545	2412	42	0	111.952	545.553	0	289.048	388.863	0	552.619	1647.88	0	0
459	20180823DCIS002	spot_012	1	1	231	0.564274728	58.72911072	48.48599243	2658	3054	2411	710	1101.43	54.7662	5120.17	0	0	0	2270.23	544.899	11234.1	0	0
461	20180823DCIS002	spot_012	1	1	308	0.911020339	94.14313507	38.82099915	1162	1882	2410	64	0	66.2031	546.457	0	3.40625	2.22096	0	8944.02	1528.32	0	0
463	20180823DCIS002	spot_012	1	1	307	0.899491727	95.58156586	41.76319504	2275	2282	2406	86	0	126.14	771.46	19554.6	0	0	0	7.65116	5169.83	0	0
464	20180823DCIS002	spot_012	1	1	323	0.757312715	75.98462677	49.62194061	2364	1838	2406	83	0	26.8795	1949.29	0	0	0	0	154.747	2210.07	0	0
466	20180823DCIS002	spot_012	1	1	319	0.941487134	96.39693451	32.4904747	1729	2770	2399	588	0	175.554	1787.77	0	0.292517	0	896.828	6735.24	4718.3	0	0
467	20180823DCIS002	spot_012	1	1	275	0.912691355	126.0842819	51.52429581	2316	2655	2399	67	0	1.98507	1288.57	0	0	0	56.4328	0	4834.3	0	0
470	20180823DCIS002	spot_012	1	1	279	0.848559439	77.2592926	40.87789536	2524	2118	2392	47	0	41.5957	773.889	0	0	1.42128	0	1898.36	1728.42	0	0.20915
478	20180823DCIS002	spot_012	1	1	309	0.878057778	83.51950836	39.96864319	998	2529	2378	89	0	30.7191	1027.99	0	3.21348	0.248227	0	68.7191	1657.06	0	345.58
488	20180823DCIS002	spot_012	1	1	395	0.868451953	96.412117	47.79856491	2986	1014	2336	178	0	81.4888	2002.51	521.444	183.916	57.9797	0.00561798	5306.53	1612.88	0	0
492	20180823DCIS002	spot_012	1	1	307	0.678667188	68.99465942	50.67284393	2388	2256	2322	40	0.1	1388.88	3042	0	5.6	0	0	651.1	14563.3	0	0
499	20180823DCIS002	spot_012	1	1	273	0.887774348	81.06623077	37.31307602	2567	1925	2298	725	74.629	429.142	2066.06	0	0	0	0	1.77241	11378.4	0	0
504	20180823DCIS002	spot_012	1	1	271	0.859730184	77.42288208	39.54361343	1783	1155	2290	34	0	301.647	1507.14	0	16.6176	204.248	0	2012	4541.2	51.8133	0
507	20180823DCIS002	spot_012	1	1	263	0.754014015	69.69599152	45.78039169	703	336	2286	273	0	205.758	1549.36	0	19.5385	17.5682	0	771.846	1515.95	1632.34	166.355
509	20180823DCIS002	spot_012	1	1	405	0.929433465	106.1086349	39.15299988	1634	2478	2286	90	0	62.5556	680.756	0	29.9111	35.224	0	2176.88	2059.81	0	1.25172
512	20180823DCIS002	spot_012	1	1	252	0.712218583	68.12573242	47.82138443	1929	3335	2284	678	0	1257.55	4497.36	3957.08	0	0	0	146.948	5790.12	0	0
514	20180823DCIS002	spot_012	1	1	315	0.883171976	86.74886322	40.68949127	866	2594	2280	128	0	177.18	2139.32	0	1187.8	707.637	0	385.367	2523.71	0	0
517	20180823DCIS002	spot_012	1	1	241	0.616456509	65.45227051	51.53639603	1979	2731	2275	969	8.70795	2590.43	1970.87	0	0	0	0	9.04128	7910.11	0	0
518	20180823DCIS002	spot_012	1	1	340	0.937515676	103.4434433	35.99241638	1035	2438	2274	83	0	72.4699	977.09	0	124	12.9874	0	7883.81	1810.59	0	0.00497512
527	20180823DCIS002	spot_012	1	1	277	0.609489381	64.77994537	51.35716629	1963	1076	2251	359	0	455.677	710.66	0	691.858	442.445	0	1866.2	1851.26	0	0
534	20180823DCIS002	spot_012	1	1	318	0.954315484	104.8891907	31.34098434	1362	1479	2236	142	0	121.282	1399.58	0	748.704	335.915	0	1459.92	2554.35	0	0.142229
535	20180823DCIS002	spot_012	1	1	226	0.638064146	61.12807846	47.06759262	1764	1860	2236	612	172.497	2265.41	2185.01	0	0.0408497	0	193.825	166.141	16619	0	0
537	20180823DCIS002	spot_012	1	1	280	0.918192267	94.70278931	37.51509094	2130	2914	2233	72	0	135.264	1146.95	0	81.4306	81.1479	0	1608.86	1982.36	0	0
541	20180823DCIS002	spot_012	1	1	276	0.89829278	85.68781281	37.65100861	2180	2561	2226	239	0	762.523	2074.41	0	0	0	0	52.9205	7198.4	0	0
544	20180823DCIS002	spot_012	1	1	291	0.702070773	70.95664978	50.52873993	1314	2184	2217	108	25.5	1307.3	1002.09	0	0	0	0	1.81481	7369.13	0	0
547	20180823DCIS002	spot_012	1	1	306	0.962831736	141.7928925	38.29851532	2073	1159	2206	61	0	914.541	1614.5	0	0	29.7986	0	1246.66	1940.73	0	0.0957143
553	20180823DCIS002	spot_012	1	1	225	0.825160503	66.3091507	37.45793152	1775	1791	2199	513	0	12.6101	806.314	272.651	0	0	0	0.0292398	6073.9	0	0
554	20180823DCIS002	spot_012	1	1	314	0.855999351	84.38510895	43.62514877	2828	2154	2199	22	0	61.4091	1167.1	0	0	4.43517	0	108.773	2522.2	0	0
555	20180823DCIS002	spot_012	1	1	270	0.838053405	115.8906631	63.22858047	686	1972	2197	976	0	104.537	1977.06	0	284.277	390.052	0.128074	5252.12	1689.28	0	1.03785
556	20180823DCIS002	spot_012	1	1	319	0.912813306	102.5066986	41.86139679	1639	2800	2197	169	0	29.2249	726.822	0	0	17.4195	0	289.172	1584.6	0	3.45198
564	20180823DCIS002	spot_012	1	1	245	0.966201127	177.2250519	45.68675232	2329	2713	2171	626	871.093	2043.02	949.677	0	0	0	0.0159744	0.332268	3978.82	0	0
566	20180823DCIS002	spot_012	1	1	271	0.844472229	75.48218536	40.4282074	1692	2396	2169	22	0	52.8182	358.105	0	122.5	147.04	0	10849.5	2324.73	0	0
568	20180823DCIS002	spot_012	1	1	281	0.639913142	64.27088928	49.38879013	1778	1251	2165	12	0	0	1305.15	0	0	41.4587	0	1960.08	9081.96	0	0.222222
578	20180823DCIS002	spot_012	1	1	262	0.794187367	72.37293243	43.97906876	1873	2414	2140	447	185.136	1654.14	2996.71	0	0	0	6505	0.744966	8218.32	0	0
580	20180823DCIS002	spot_012	1	1	269	0.921093047	86.2060318	33.56367493	1156	2330	2139	270	0.425926	718.048	3113.6	0	0	0	0	216.378	11574.9	0	0
581	20180823DCIS002	spot_012	1	1	323	0.936938703	99.69896698	34.84416199	1589	1322	2139	147	0	191.646	1159.31	0	46.3197	13.4461	0	3796.49	4326.99	0	88.7679
582	20180823DCIS002	spot_012	1	1	309	0.573709369	65.71712494	53.82619858	1622	3415	2137	34	0	0	3446.38	0	0	0	0	66.2059	4742.6	0	0
583	20180823DCIS002	spot_012	1	1	285	0.857406259	76.27362061	39.25347137	672	644	2137	260	0	66.7577	1224.92	0	25.8885	23.2786	0	185.85	1537.47	0	664.101
586	20180823DCIS002	spot_012	1	1	249	0.485410064	60.07666779	52.52422333	2624	2081	2135	37	0	0	386.883	0	0	0	0	3586.22	1927.99	0	0
587	20180823DCIS002	spot_012	1	1	338	0.973389685	113.1196136	25.92204857	1611	2577	2134	13	0	75.7692	633.953	0	0	0	0	6186.46	1740.07	22.3389	0
588	20180823DCIS002	spot_012	1	1	288	0.890079021	85.88155365	39.14535141	1506	2411	2129	123	0	83.4959	578.126	0	9.84553	236.634	0	4525.16	2135.85	0	0
592	20180823DCIS002	spot_012	1	1	255	0.550209701	60.67295456	50.66352463	2856	2428	2120	11	0	64.8182	960.037	0	0	0	0	108.273	1851.03	0	0
593	20180823DCIS002	spot_012	1	1	314	0.962412119	104.9900818	28.51460266	1494	1263	2119	164	0	26.0305	634.307	0	110.244	55.6395	0	13080.9	1617.7	14.3025	64.6253
594	20180823DCIS002	spot_012	1	1	308	0.882650077	72.4914856	34.07322311	1756	2575	2118	57	0	50.1053	614.797	0	26.7895	1.87745	0	11606.1	1718.06	0	0
597	20180823DCIS002	spot_012	1	1	277	0.69062686	67.50328064	48.81912994	2607	1656	2110	363	0	18.1047	1203.81	0	0	1.82108	0	301.716	2841.64	0	0
598	20180823DCIS002	spot_012	1	1	252	0.517762244	56.19911194	48.07972336	1168	3101	2107	80	0	139.788	1745.19	0	0	0	0	814.025	1981.34	0.681492	0
600	20180823DCIS002	spot_012	1	1	266	0.928155065	154.1842957	57.38644409	1315	2010	2102	437	1.40503	1310.62	883.987	0	0	0	0	0.0823799	6131.72	0	0
605	20180823DCIS002	spot_012	1	1	275	0.865453184	72.59079742	36.36724472	1942	2547	2093	91	0.142857	1334	2340.21	0	0	0	39.8462	402.286	12214.9	0	0
610	20180823DCIS002	spot_012	1	1	346	0.975280225	126.0635452	27.85647011	1895	2158	2084	75	0	40.92	991.486	0	76.1467	298.895	0	1821.41	4788.48	0	0
613	20180823DCIS002	spot_012	1	1	252	0.63076663	62.50831985	48.50474167	907	1669	2081	443	0	399.117	969.817	0	0	0	0.00677201	0	12395.3	0	0
614	20180823DCIS002	spot_012	1	1	252	0.957171202	86.79051971	25.1278038	1334	2581	2081	13	0	44.7692	1447.41	0	0	64.8998	0	1471.46	1596.81	0	0
616	20180823DCIS002	spot_012	1	1	298	0.85348314	80.76787567	42.08979034	1893	667	2080	24	0	116.208	1327.73	0	0	0	0	296.542	6350.11	0	0
620	20180823DCIS002	spot_012	1	1	277	0.876046419	80.03917694	38.59703064	2620	2139	2074	160	0	0	351.178	0	176.05	31.1815	0	3215.5	1511.33	0	0.0695876
627	20180823DCIS002	spot_012	1	1	290	0.773125887	72.21065521	45.79979706	2199	1621	2054	404	0	387.342	2643.66	0	5.19059	0.0195745	163.765	742.507	2850.53	0	379.57
628	20180823DCIS002	spot_012	1	1	291	0.783427358	71.30393219	44.31420517	2699	1573	2054	349	0	101.88	1295.51	243.138	0	0	0.0315186	202.547	3558.39	0	0
629	20180823DCIS002	spot_012	1	1	234	0.925763786	168.7354584	63.79927444	1439	2637	2052	843	35.5991	3066.57	8286.38	0	532.642	36.0797	3644.73	4850.45	11542.3	0	2.76056
630	20180823DCIS002	spot_012	1	1	248	0.785065711	66.96060181	41.47623062	2523	1620	2051	503	0	316.415	2458.38	0	0	0	0	219.537	10696	0	0
637	20180823DCIS002	spot_012	1	1	287	0.807157934	69.42755127	40.98554993	1519	1320	2043	112	0	35.4554	789.552	0	9.72321	21.599	171.545	4995.33	1839.94	0	0
638	20180823DCIS002	spot_012	1	1	267	0.844485939	76.36309814	40.89837265	1562	2269	2042	1205	1.62158	2084.08	1267.52	2951.51	0	1.91285	0	10.4672	7759.35	0	0
640	20180823DCIS002	spot_012	1	1	224	0.674284101	62.01935577	45.79956055	1307	2404	2040	1121	0	331.883	2868.5	2997.81	0	0	0	38.5977	6441.45	0	0
641	20180823DCIS002	spot_012	1	1	287	0.899430037	81.33969879	35.5507164	929	3198	2039	750	2727.53	1997.21	6293.46	0	0.524	0	935.4	1501.25	3367.92	0	0
643	20180823DCIS002	spot_012	1	1	273	0.828825653	73.49267578	41.11966324	2457	1771	2035	22	0	46.7727	2641.49	0	0	0	0	465	5027.69	0	0
647	20180823DCIS002	spot_012	1	1	264	0.975293338	234.3150635	51.76339722	2740	1009	2024	350	0	217.183	2122.13	0	9.27143	97.2422	0	891.806	1838.56	0	0
654	20180823DCIS002	spot_012	1	1	262	0.829732239	68.55232239	38.26327896	184	1397	2013	214	0	26.4813	774.209	0	0	23.9029	0	88.4346	1514.21	0	0
655	20180823DCIS002	spot_012	1	1	318	0.950603366	104.161438	32.33256149	1912	884	2012	28	0	146.75	506.673	0	0	109.192	0	1398.57	1936.2	0	0
656	20180823DCIS002	spot_012	1	1	324	0.603942811	67.06773376	53.45483398	2331	263	2010	102	0	15.8137	656.33	0	0	0	0	9.85294	1716.31	0	0
658	20180823DCIS002	spot_012	1	1	291	0.831331015	75.08908081	41.73283386	615	2976	2003	17	0	164.941	3887.07	0	0	0	0	297.118	2710.87	407.927	0
661	20180823DCIS002	spot_012	1	1	335	0.977948844	122.2582016	25.53296089	1875	917	2001	158	0	129.228	606.222	0	16.6772	27.1352	0	7196.39	1778.23	0	0.104882
666	20180823DCIS002	spot_012	1	1	260	0.816499352	73.15748596	42.23721313	2874	2075	1994	22	0	2.59091	827.035	0	0	0.0567465	0	5352.64	2698.68	0	0
667	20180823DCIS002	spot_012	1	1	237	0.936772704	139.3361206	48.75906372	1885	3295	1993	423	0	833.054	4857.52	246.598	0	0	0	9.47518	3980.22	0	0
668	20180823DCIS002	spot_012	1	1	275	0.778334796	68.0276413	42.71111679	2266	2011	1993	199	0	7.64824	626.907	0	141.116	375.382	0	5675.48	2165.02	0	0
673	20180823DCIS002	spot_012	1	1	411	0.990270317	156.8051758	21.82057953	1594	1469	1980	165	0	80.0727	1097.27	0	550.061	640.189	0	520.133	1921.98	0	15.3775
675	20180823DCIS002	spot_012	1	1	266	0.813751161	74.49411011	43.29697418	2418	3244	1978	529	0.111531	4447.44	3735.91	0	3.9603	0	404.926	1813.51	2837.06	0	0
681	20180823DCIS002	spot_012	1	1	309	0.959820509	97.89464569	27.47066879	708	2602	1964	21	0	3.61905	1670.16	0	0	0	0	668.81	3080.91	0	0
682	20180823DCIS002	spot_012	1	1	248	0.626603961	55.85146713	43.52716064	1122	3067	1959	234	0	57.6709	2886.21	0	2.88462	1.74829	0	6995.21	2181.09	310.692	0
685	20180823DCIS002	spot_012	1	1	268	0.866660237	147.297287	73.48644257	2117	265	1954	582	0	193.424	2647.92	0	0.00171821	0.39939	0.00343643	112.773	2346.36	0	0
688	20180823DCIS002	spot_012	1	1	216	0.997295618	560.8359985	41.21854782	2021	2476	1947	942	3864.63	1997.7	2034.01	0	0	0	0	12.3928	6430.87	0	0
690	20180823DCIS002	spot_012	1	1	317	0.890438557	85.26548004	38.80461502	2454	2480	1945	21	0	396.619	1400.45	0	0	0	0	5.04762	6675.07	0	0
696	20180823DCIS002	spot_012	1	1	263	0.945279956	95.52336121	31.16548729	2175	2081	1940	19	0	235.474	391.466	0	7.94737	2.36658	0	549.211	2209.77	0	0
699	20180823DCIS002	spot_012	1	1	290	0.800574422	70.42183685	42.19911194	2520	1778	1938	13	0	0	564.275	0	0	0	0	166.231	4106.04	0	0
720	20180823DCIS002	spot_012	1	1	232	0.884976685	114.1522064	53.15329742	1470	1539	1901	350	0	61.5143	1564.17	0	1363.85	1086.39	0	434.543	7962.56	0	0
721	20180823DCIS002	spot_012	1	1	246	0.723483682	65.7329483	45.37818146	1725	3473	1901	834	71.6907	2874.25	4753.18	0	0	0	567.82	85.6595	9034.01	0	0
723	20180823DCIS002	spot_012	1	1	362	0.98001653	120.7520676	24.01954269	1333	1396	1891	233	0	20.721	686.766	0	59.0601	34.4677	0	5885.53	1525.99	0	0
724	20180823DCIS002	spot_012	1	1	293	0.958685696	98.85919952	28.12223053	1610	1519	1890	243	0	119.342	504.802	0	39.428	35.8401	0	5342.42	1743.34	0	0
734	20180823DCIS002	spot_012	1	1	269	0.949916363	91.32621765	28.53982735	1513	779	1879	266	0	36.9662	658.159	0	2.15414	0.970346	0	1170.62	1818.67	0	0.890741
736	20180823DCIS002	spot_012	1	1	238	0.805290341	66.69607544	39.54281235	1693	2165	1878	901	0	1088.53	1589.08	2624.86	1.22752	0.110204	43.3463	255.264	6971.02	0	0
740	20180823DCIS002	spot_012	1	1	294	0.93191433	86.3239212	31.30783272	2584	2326	1871	52	0	54.8462	954.225	0	95.0385	5.80556	2.44231	5049.13	2739.44	0	0
744	20180823DCIS002	spot_012	1	1	230	0.717872262	58.9537468	41.04211807	1059	2293	1863	27	0	50.1852	1794.36	0	0	0	0	41.9259	9908.91	0.004	0.958667
751	20180823DCIS002	spot_012	1	1	207	0.60687542	55.6210556	44.20744705	1935	1503	1852	309	0	1110.25	983.783	503.379	0	0	0	304.485	5308.67	0	0
758	20180823DCIS002	spot_012	1	1	214	0.853015125	70.00791931	36.53616714	1619	1869	1844	900	0	563.504	1793.82	410.997	0	0	4959	1.55222	16779	0	0
761	20180823DCIS002	spot_012	1	1	207	0.415812254	52.96733475	48.17116928	1374	2109	1842	1131	2.68081	2009.79	1842.59	0	0.309461	0	7966.57	9.34218	4782.08	0	0
764	20180823DCIS002	spot_012	1	1	244	0.855709553	70.72291565	36.59602737	597	1354	1830	20	0	27.05	738.153	0	0	19.3936	0	7562.65	2709.6	0	0
766	20180823DCIS002	spot_012	1	1	298	0.88939923	90.42338562	41.33535385	930	3329	1830	253	0	150.016	2774.41	0	2.12648	1.62418	0	854.126	1944.65	0	0
770	20180823DCIS002	spot_012	1	1	248	0.922420084	150.3949127	58.08071136	2460	2358	1826	14	0	143.857	1308.36	0	0	0	0	0	10628.8	0	0
772	20180823DCIS002	spot_012	1	1	212	0.865035117	98.64408112	49.49085236	1461	2141	1824	844	723.19	3764.09	448.733	0	0	0	0	0	4759.9	0	0
775	20180823DCIS002	spot_012	1	1	250	0.72098577	62.12078094	43.04658508	1304	1114	1820	364	0	1524.11	2024.59	0	13.0879	0	8.83517	760.047	7303.11	0	0
776	20180823DCIS002	spot_012	1	1	240	0.415948272	57.07733917	51.90546417	1690	3310	1820	701	0	44.0414	3615.42	0	0.904422	0.0150754	1139.47	317.03	1780.56	0	0
778	20180823DCIS002	spot_012	1	1	239	0.793975532	96.94506073	58.93772125	1381	1996	1818	939	475.59	3900.28	754.161	0	0	0	5.87966	0	5877.94	0	0
787	20180823DCIS002	spot_012	1	1	271	0.962842107	88.98576355	24.03194046	1877	3428	1808	78	0	21.8846	2827.1	0	0	0	0	7141.6	2572.72	0	0
788	20180823DCIS002	spot_012	1	1	230	0.800611615	63.60470963	38.11090469	2252	983	1807	688	392.721	1236.44	3252.12	0	0	0	0	2.36628	4569.47	0	0
791	20180823DCIS002	spot_012	1	1	274	0.965789676	145.7510681	37.79714203	2219	2175	1803	266	0	29.6805	991.462	0	9.23308	2.52848	1961.51	4075.61	2787.23	0	0
799	20180823DCIS002	spot_012	1	1	239	0.82377857	67.54159546	38.29011536	954	3011	1793	233	0	349.202	1665.97	0	86.5665	47.469	32.588	794.043	1658.45	0	0
800	20180823DCIS002	spot_012	1	1	295	0.967837214	102.6411972	25.82218361	1474	1292	1793	196	0	44.2959	578.401	0	43.801	336.183	0	10167	1562.41	26.3083	92.3261
801	20180823DCIS002	spot_012	1	1	302	0.967967987	115.9665833	29.11616325	2186	2954	1793	148	0	67.3851	1402.03	0	65.4189	31.7625	0	3272.95	1738.93	0	3.64557
802	20180823DCIS002	spot_012	1	1	289	0.938439429	95.08475494	32.84643936	1831	1324	1792	30	0	226.333	321.583	0	0	28.2429	0	9919.7	1631.84	0	0
806	20180823DCIS002	spot_012	1	1	248	0.793805599	66.2474823	40.28983688	1969	3375	1787	55	0	191.636	3336.75	0	0	0	0	6435.13	2288.15	0	0
809	20180823DCIS002	spot_012	1	1	206	0.716581225	57.22203445	39.91257858	2286	118	1785	848	1597.1	160.281	1835.47	0	0	0	343.486	10.9764	3882.73	0	0
810	20180823DCIS002	spot_012	1	1	304	0.882775247	83.73962402	39.34049988	2484	2840	1785	303	0	13.9769	996.016	0	105.479	223.152	0	7339.77	1887.86	0	0
813	20180823DCIS002	spot_012	1	1	297	0.82250005	71.02270508	40.39523315	905	3026	1781	39	0	61.641	2725.99	0	0	2.76942	0	8805.21	1940.75	0	0
816	20180823DCIS002	spot_012	1	1	216	0.838519394	89.30000305	48.6570549	1302	2244	1774	841	113.503	4616.14	574.43	0	0	0	0	0	4713.79	0	0
822	20180823DCIS002	spot_012	1	1	287	0.889728487	81.73126984	37.30951691	2010	2159	1767	373	2.01072	655.29	2408.5	0	0	0	30.4504	581.131	8337.29	0	3.33333
824	20180823DCIS002	spot_012	1	1	213	0.631423771	57.41679001	44.52316284	2484	849	1761	871	831.927	517.35	1921.85	0	0	0	10.1688	46.3823	3191.68	0	0
828	20180823DCIS002	spot_012	1	1	235	0.917538226	126.3067398	50.22557449	1565	1959	1758	180	55.6778	884.328	1171.42	0	0	0.412621	0	0	9295.7	0	0
837	20180823DCIS002	spot_012	1	1	279	0.960542917	98.81616974	27.48391724	2055	2875	1748	248	0	104.661	1068.31	0	15.746	0	6.12903	1432.26	1776.44	0	4.65968
840	20180823DCIS002	spot_012	1	1	258	0.909877896	81.11484528	33.65261841	48	1615	1745	84	0	0	1735.03	0	0	0	0	3246.58	1955.23	0	0
846	20180823DCIS002	spot_012	1	1	260	0.838693976	73.60214996	40.08395004	2412	2384	1742	560	916.845	4874.15	3085.08	0	0	0	0	64.5607	6489.01	0	0
848	20180823DCIS002	spot_012	1	1	236	0.964222491	133.7841644	35.46541977	1346	2363	1740	937	586.764	1559.2	1768.13	6.08111	7.93383	0	7.13767	2.2444	6958.5	3.87649	0
849	20180823DCIS002	spot_012	1	1	208	0.981279433	238.6130676	45.95433426	2256	2123	1739	730	2.59041	25.4808	2419.78	0	0	0	0	13.4315	13662.3	0	0
853	20180823DCIS002	spot_012	1	1	257	0.933481216	144.4088593	51.78881073	1555	1451	1731	137	0	101.796	1114.1	0	59.2628	338.564	66.5182	1716.58	3112.58	0	0.966931
856	20180823DCIS002	spot_012	1	1	213	0.662653446	56.42765427	42.26014709	1035	3272	1729	658	18.9012	165.602	6068.38	0	0	0	0	84.1915	16000.8	0	0
860	20180823DCIS002	spot_012	1	1	228	0.84307009	67.55991364	36.33397675	596	2668	1727	219	0	41.0183	1356.65	0	0	0	0	789.813	1501.8	0	0
863	20180823DCIS002	spot_012	1	1	260	0.847251534	67.46611786	35.83745575	2055	1900	1723	23	0	95.6087	514.903	0	0	1.31915	0	1361.17	2138.68	0	0
865	20180823DCIS002	spot_012	1	1	261	0.89655	76.1085968	33.71173859	1025	1742	1721	61	0	59.541	475.028	0	0	0	0	9617.05	2584.21	0	0
866	20180823DCIS002	spot_012	1	1	257	0.668154299	60.36444473	44.91251373	632	1377	1719	350	8.05429	2427.69	2673.79	0	196.343	117.947	2882.66	2916.35	9675.21	0	0.0460405
872	20180823DCIS002	spot_012	1	1	225	0.749573886	60.5232811	40.06160736	1888	2582	1711	696	51.7356	3613.88	1636.31	0	2.95402	0.0291262	132.253	11.9569	10573.9	0	0
875	20180823DCIS002	spot_012	1	1	208	0.557309926	59.71390915	49.58073425	2797	2758	1709	1135	2127.28	5143.72	6499.06	0	5.53216	1.17462	2.8978	1859.6	9176.51	0	0
877	20180823DCIS002	spot_012	1	1	234	0.485707462	54.60503769	47.73143387	987	2997	1709	21	0	1412.86	3380.15	0	81.4286	123.361	0	1696.33	2711.78	0	0
879	20180823DCIS002	spot_012	1	1	205	0.743228316	63.66767883	42.59608841	2686	1899	1708	108	0	52.1019	1052.36	0	415.87	600.643	0	185.037	1959.1	0	27.0566
882	20180823DCIS002	spot_012	1	1	212	0.990232944	327.0846558	45.60299301	2010	2263	1704	862	554.615	3449.89	1628.88	0	0	0	2.99768	6.67517	10156.5	0	0.0812183
883	20180823DCIS002	spot_012	1	1	223	0.834609985	63.80289841	35.1452713	1366	2061	1703	718	0	595.377	1155.41	0	0	0	0	0	5381.09	0	0
887	20180823DCIS002	spot_012	1	1	207	0.750837624	58.53461075	38.66133881	1268	658	1697	677	163.944	2115.14	2385.83	0	0	0	0	4.94387	6341.8	0	0
890	20180823DCIS002	spot_012	1	1	329	0.972878873	108.4293594	25.08135223	1473	1320	1696	321	0	33	426.989	0	71.8255	250.073	0	6473.31	1505.98	0	0
891	20180823DCIS002	spot_012	1	1	279	0.759234011	67.3013916	43.80094147	1485	1611	1695	704	0	604.446	732.318	0	938.561	136.126	787.287	2424.18	2026.83	0	0
895	20180823DCIS002	spot_012	1	1	261	0.951750696	86.42675781	26.52197647	1009	1693	1691	126	0	78.1984	1843.87	0	22.4683	3.37581	0	392.635	4728.52	0	0
897	20180823DCIS002	spot_012	1	1	244	0.910861671	86.83171844	35.83647919	1554	2934	1688	11	0	52	3180.36	0	103.273	77.0576	0	933.727	2254.09	0	0
904	20180823DCIS002	spot_012	1	1	216	0.736079276	58.23398209	39.41831207	1273	791	1684	878	0.796128	568.157	2938.08	1841.97	0	0	83.7802	31.4465	11441.8	0	0
907	20180823DCIS002	spot_012	1	1	267	0.925780237	84.22223663	31.84124374	453	1000	1680	75	0	174.347	2499.13	0	0	0	0	543.667	1558.53	0	1752.73
908	20180823DCIS002	spot_012	1	1	252	0.482519656	53.18122864	46.58065033	1168	2007	1680	402	1706.11	1983.88	3903.55	0	0	0	0.226368	12.1791	8451.12	0	0
913	20180823DCIS002	spot_012	1	1	225	0.855563462	71.13291931	36.82537079	1734	3338	1676	741	0.157895	126.232	4741.69	0	0	0	0	470.318	2093.7	0	0
914	20180823DCIS002	spot_012	1	1	205	0.758158863	59.05287552	38.50659943	1257	2257	1675	915	121.817	1631.97	746.562	3621.56	0	0	0	0.328962	6209.16	0	0
921	20180823DCIS002	spot_012	1	1	222	0.757572234	59.12940979	38.59679794	1218	2402	1664	169	0.189349	806.172	975.991	0	0	0	0	0	7629.74	0	0
922	20180823DCIS002	spot_012	1	1	196	0.373917133	49.14620972	45.58124924	648	2878	1663	472	1641.91	3907.41	6606.43	1230.17	6.73517	0	0	1378.91	8587.12	0	0
927	20180823DCIS002	spot_012	1	1	213	0.958577931	183.242691	52.19306564	1233	2008	1660	390	0	382.262	1022.45	876.231	0	0	0	0	5508.14	0	0
928	20180823DCIS002	spot_012	1	1	225	0.461397171	53.0522728	47.06764221	2239	181	1659	545	0	266.721	3815.16	0	0	0	0	29.0642	11989.9	0	0
929	20180823DCIS002	spot_012	1	1	225	0.832265198	67.65538788	37.50663757	2344	2626	1658	1151	195.062	638.222	1037.03	1.52911	4.69157	7.13926	248.809	2.51955	4432.85	0	0
930	20180823DCIS002	spot_012	1	1	227	0.807243168	61.62150192	36.37018585	2276	2762	1656	423	3714.34	1759.65	4307.48	0	2.38534	0	12683	520.79	6941.24	0	0
931	20180823DCIS002	spot_012	1	1	216	0.761359572	60.87837601	39.4692688	2360	3277	1656	876	0.507991	2583.28	4205.97	0	0.043379	0	5636.56	281.759	3831.9	0	0
932	20180823DCIS002	spot_012	1	1	251	0.925983489	80.99837494	30.58207321	1622	1219	1656	37	0	26.4595	496.091	0	2.27027	12.6389	0	1538.27	1572.24	0	0
939	20180823DCIS002	spot_012	1	1	222	0.658537984	55.31171036	41.62469101	2543	2171	1651	40	0	195.05	1132.68	0	0.125	0.0095057	0	10619.8	1634.93	0	42.3599
942	20180823DCIS002	spot_012	1	1	222	0.843453228	63.67145538	34.20447159	1265	2139	1648	463	408.469	1320.54	1206.33	0	40.2181	0.548766	40750.9	35.6933	8644.22	0	0
943	20180823DCIS002	spot_012	1	1	227	0.879670024	68.85301209	32.74542618	1409	629	1647	439	345.943	1211.69	1362.45	0	0	0	0	1.6492	3599.66	0	0
947	20180823DCIS002	spot_012	1	1	226	0.81865871	108.1295624	62.0966835	1236	2362	1644	362	0	188.331	1664.55	4890.04	0	0	0	39.5691	9693.7	0	0
948	20180823DCIS002	spot_012	1	1	259	0.595822573	54.77788162	43.99299622	1803	2275	1643	17	0	228.471	580.604	0	0	317.939	0	898.882	2640.36	0	0
949	20180823DCIS002	spot_012	1	1	227	0.873622119	63.1231041	30.71601868	1663	2559	1642	43	0	938.628	918.593	0	510.744	26.6964	1032	15716.7	1913.65	0	0.738506
951	20180823DCIS002	spot_012	1	1	237	0.816523373	71.53613281	41.29869461	1018	3204	1639	11	0	103	4284.15	0	0	0	0	1819.45	3439.19	0	0
953	20180823DCIS002	spot_012	1	1	223	0.478141785	52.62020111	46.21541214	493	2688	1638	43	0	62.3256	1824.98	0	0	0	0	50.9767	1681.88	0	36.654
955	20180823DCIS002	spot_012	1	1	213	0.81169945	60.54513931	35.36291885	2281	227	1635	277	15.4729	2127.34	3711.88	0	0	0	0	1100.98	3041.22	0	0
958	20180823DCIS002	spot_012	1	1	261	0.994639397	359.3022766	37.15334702	1421	523	1631	30	0	47.3	1109.97	0	0.833333	0.663212	0	111.867	3329.65	0	0
959	20180823DCIS002	spot_012	1	1	246	0.981607616	168.651535	32.19717789	2496	2319	1631	695	1805.49	1240.46	3542.29	0	0	0.125485	0	192.668	9240.56	0	0
960	20180823DCIS002	spot_012	1	1	327	0.981627107	118.9246597	22.69195557	1707	1389	1629	95	0	45.0526	627.885	0	10.3579	29.9842	0	1201.81	2201.3	0	0
961	20180823DCIS002	spot_012	1	1	207	0.960153222	148.0537872	41.3772049	1590	3191	1628	951	14.8002	1191.36	3918.64	0	0	0	0	45.0336	7303.23	0	0
965	20180823DCIS002	spot_012	1	1	266	0.965076208	92.98710632	24.35977173	2459	2608	1624	739	345.513	7110.23	2280.38	0	0	0	0	2.08119	7288.77	0	0
966	20180823DCIS002	spot_012	1	1	226	0.895499885	74.6251297	33.21279526	1707	1725	1623	837	1.62127	1988.62	3323.51	0.0203106	0.0334528	0	36.7694	144.503	6833.09	0.03	0
968	20180823DCIS002	spot_012	1	1	228	0.83429426	63.56117249	35.04250717	1878	2059	1621	668	247.219	1728.33	1842.4	230.954	0	0	118.082	172.331	16667.8	0	0
969	20180823DCIS002	spot_012	1	1	215	0.80075258	56.48948669	33.83693314	2561	2474	1620	423	130.861	2581.1	1701.54	0	0	0	194.558	0.283688	9392.97	0	0
970	20180823DCIS002	spot_012	1	1	194	0.953926563	137.6058197	41.28726959	2346	3004	1619	823	0	39.9125	4665.72	0	0	0	0	195.832	5879.83	0	0
972	20180823DCIS002	spot_012	1	1	238	0.580051243	54.55990601	44.44340897	1113	2477	1617	55	0	313.473	556.887	0	16.2	6.69753	0	63.5818	1578.54	0	0
974	20180823DCIS002	spot_012	1	1	272	0.934068739	84.34376526	30.11858559	874	3112	1614	76	0	336.592	3775.37	0.421053	0	17.6612	0	2578.41	2108.32	0	0.0455259
977	20180823DCIS002	spot_012	1	1	239	0.941195369	81.87099457	27.66115761	1488	2290	1609	990	1511.79	2633.21	1487.41	2663.2	0	0	0	4.88081	5235.89	0	0
978	20180823DCIS002	spot_012	1	1	255	0.750422478	62.02629852	40.9968071	2751	2213	1608	11	0	40.8182	1254.16	0	211.182	121.306	0	990.727	4392.52	0	0
981	20180823DCIS002	spot_012	1	1	266	0.704332471	56.72389603	40.26660538	1790	885	1605	122	0	194.705	1009.21	0	450.623	253.361	166.508	12853.3	1847.47	0	0.205279
986	20180823DCIS002	spot_012	1	1	199	0.998267114	637.1126709	37.49103928	2291	188	1601	846	411.097	406.56	4184.09	0	0	0	0	202.488	5078.93	0	0
988	20180823DCIS002	spot_012	1	1	267	0.936343253	86.70291901	30.44016647	1534	1583	1598	201	0	33.1741	976.256	0	0	2.15385	0	47.9552	3099.7	0	0
989	20180823DCIS002	spot_012	1	1	182	0.505630851	53.10889816	45.81969833	2165	2244	1597	758	14.4459	939.317	1612.09	2149.19	0	0	0	54.7889	10557.8	0	0
991	20180823DCIS002	spot_012	1	1	205	0.961438775	179.796936	49.44758224	1579	3413	1594	1048	0	238.31	7673.28	0	0	0	2020.15	497.022	11052.7	0	0
994	20180823DCIS002	spot_012	1	1	212	0.75982964	57.89189148	37.63680267	1667	3500	1593	21	0	29.1429	2784.98	0	0	0	173.905	90.8095	6076.16	0	0
996	20180823DCIS002	spot_012	1	1	284	0.90389806	76.54161835	32.74051666	43	1373	1592	15	0	93.1333	1860.26	0	0	0.601942	0	36.2667	2194.43	1.24354	0
1000	20180823DCIS002	spot_012	1	1	284	0.915009916	88.29080963	35.61927795	1719	2730	1588	129	0	754.295	1107.5	0	570.744	76.424	1021.26	4333.6	1587.36	0	0.858527
1012	20180823DCIS002	spot_012	1	1	220	0.91642046	76.81693268	30.743433	1271	2103	1578	216	0	740.042	908.148	0	0	0	0	0	8971.95	0	0
1014	20180823DCIS002	spot_012	1	1	240	0.975354314	281.3321228	62.07439423	823	2910	1577	29	0	114.448	5802.26	0	0	65.098	0	420.414	3691.4	0.829687	9.08125
1015	20180823DCIS002	spot_012	1	1	213	0.720953286	49.04118347	33.9847374	2310	2305	1576	610	0	24.5492	375.789	24431.3	0	0	0	98.9016	5845	0	0
1018	20180823DCIS002	spot_012	1	1	248	0.954016328	99.28852844	29.76219177	1596	2890	1574	337	0	175.807	3720.19	0	41.0801	7.46007	0	13783	3291.98	0	37.8544
1021	20180823DCIS002	spot_012	1	1	222	0.830806553	61.20246124	34.0629158	2384	71	1571	12	0	0	3394.88	0	0	0	0	235.833	6195.58	0	0
1023	20180823DCIS002	spot_012	1	1	201	0.674096584	52.63781357	38.88056183	2441	68	1568	1193	20.9539	103.181	4980.24	0	0	0	0	36.4342	6883.96	0	0
1026	20180823DCIS002	spot_012	1	1	278	0.641149521	61.71595383	47.36181259	1578	2805	1567	245	0	176.012	1410.96	0	183.082	280.92	852.661	8565.29	1531.44	0	2.08645
1027	20180823DCIS002	spot_012	1	1	199	0.612294137	51.67795944	40.85815048	1267	2348	1566	836	0	2377.57	802.811	4264.63	0	0	0	0.23445	5161.34	0	0
1028	20180823DCIS002	spot_012	1	1	208	0.986639678	216.2966461	35.23855591	1087	834	1565	1015	482.406	376.658	4186.98	7709.6	113.005	4.41851	0	651.294	4795.91	0	0
1029	20180823DCIS002	spot_012	1	1	288	0.732794106	67.3283844	45.81362915	1566	2418	1565	215	0	78.6465	584.53	0	0.986046	2.06628	0	1411.37	2043	0	0
1031	20180823DCIS002	spot_012	1	1	202	0.671907306	56.59519196	41.91639328	2803	2261	1563	365	488.414	167.151	2376.38	0	0	0	3.43014	129.389	12405.1	0	0
1032	20180823DCIS002	spot_012	1	1	188	0.576256156	48.67654037	39.78183365	2040	1514	1562	924	0	361.475	1204.74	2980.94	0	0	0	1.65368	4669.55	0	0
1033	20180823DCIS002	spot_012	1	1	232	0.967558563	166.1332703	41.97304153	1033	2498	1561	50	0	69.64	998.326	0	0	0	8.44	8436.28	1910.16	0	0.157738
1035	20180823DCIS002	spot_012	1	1	224	0.862305939	64.30809784	32.56483078	1884	3045	1560	12	0	280.583	1847.23	0	0	0	0	2457.83	2376.33	0	0
1036	20180823DCIS002	spot_012	1	1	226	0.857014775	66.13975525	34.08127213	2457	2579	1560	92	0.380435	2274.99	1037.55	0	0	0	12358.1	0	6522.92	0	0
1040	20180823DCIS002	spot_012	1	1	236	0.746906817	59.54367828	39.59230423	1093	782	1557	433	0	375.709	6268.38	152.891	0	0	6183.48	1135.22	8094.91	0	0
1043	20180823DCIS002	spot_012	1	1	226	0.897527397	70.51966095	31.09625816	1029	2138	1555	160	0	76.4437	796.536	0	3.1625	0.0543689	1073.7	276.406	1595.44	0	1.58333
1044	20180823DCIS002	spot_012	1	1	188	0.836833179	61.57608414	33.71031952	1090	2932	1554	604	0	27.4801	4610.79	0	0	0	0	59.4172	14248.5	0	0
1045	20180823DCIS002	spot_012	1	1	231	0.809008718	58.70511246	34.50666428	2314	784	1554	193	0	1475.53	2568.6	0	220.57	1.40741	358.819	2103.29	3446.2	0	0
1051	20180823DCIS002	spot_012	1	1	257	0.914081991	73.62084198	29.85542107	2274	276	1547	73	0	29.5616	2097.85	0	0	0	0	0	2486.81	0	0
1052	20180823DCIS002	spot_012	1	1	185	0.763173878	57.65421295	37.25576019	2141	1470	1546	689	1.32946	555.99	2445.28	2721.53	0	0	21.6241	13.7983	15223.3	0	0
1054	20180823DCIS002	spot_012	1	1	306	0.968858063	99.86733246	24.72883224	866	1448	1546	85	0	1445.87	2216.94	0	6.8	16.0158	0	498.6	3834.55	0	6.52885
1057	20180823DCIS002	spot_012	1	1	221	0.982985735	212.773468	39.08264542	2301	2066	1544	82	0	71.7439	2737.59	0	0	1.16906	11188.5	783.146	8180.88	0	0.414261
1058	20180823DCIS002	spot_012	1	1	198	0.635736048	50.80439377	39.21624374	2215	959	1542	561	174.656	2027.39	7631.69	0	274.369	23.2225	288.647	2372.75	3865.14	0	0
1063	20180823DCIS002	spot_012	1	1	237	0.613033533	53.61014938	42.35506821	2000	2584	1537	72	0	670	1955.45	0	0	0	0	106.611	15632.6	0	0
1065	20180823DCIS002	spot_012	1	1	216	0.516811788	52.93609238	45.31853867	2495	2937	1536	321	0	2217.36	5970.03	0	0	0	0.00311526	1258.62	11539.5	0	0
1071	20180823DCIS002	spot_012	1	1	228	0.838611305	64.09384918	34.91386414	1687	983	1531	36	0	47.1389	604.079	0	0	0	0	1218.47	1738.14	0	0
1073	20180823DCIS002	spot_012	1	1	217	0.595319569	52.06022263	41.82981491	1038	1390	1527	84	0	189.833	1148.94	0	37.4762	7.8832	0	205.548	3382.81	3.88419	4.13363
1074	20180823DCIS002	spot_012	1	1	201	0.940203249	56.25676727	19.16184044	1656	3068	1526	782	6.14706	1828.4	6616.7	3787.69	0	0	0	1469.85	8846.98	0	0
1075	20180823DCIS002	spot_012	1	1	206	0.861497641	63.99699783	32.49521255	2090	88	1525	305	0	579.341	2807.77	0	0	0	0	42.1902	10294.2	0	0
1076	20180823DCIS002	spot_012	1	1	285	0.941954672	85.54060364	28.71940804	1611	1103	1525	48	0	424.5	1186.57	0	5.16667	8.14559	0	665.75	1677.5	0	0.0149893
1079	20180823DCIS002	spot_012	1	1	230	0.752987921	58.6898613	38.61994553	2589	2120	1523	14	0	0	383.892	0	0	0.00224215	0	5890	1756.14	0	0
1082	20180823DCIS002	spot_012	1	1	243	0.842927516	64.78473663	34.8559494	2475	1647	1522	822	929.929	452.235	3042.02	0	0	0	6.63139	51.764	8941.33	0	0
1084	20180823DCIS002	spot_012	1	1	200	0.576349914	52.39464569	42.81706238	623	2129	1520	73	0	1.0411	2940.35	0	8.68493	5.20211	0	2252.6	3980.42	0	0
1087	20180823DCIS002	spot_012	1	1	184	0.707272708	55.04368591	38.91262817	1111	2239	1519	845	6.58343	2109.24	1180.27	0	0	0	0	0.697041	7871.7	0	0
1089	20180823DCIS002	spot_012	1	1	217	0.814567089	63.3287735	36.73508453	1430	1963	1518	725	99.411	1130.3	2662.13	0	0	0	0.04	5.06759	6291.45	0	0
1090	20180823DCIS002	spot_012	1	1	199	0.809858382	61.18568039	35.89307404	2007	1776	1518	908	7.14648	2925.81	1969.54	0	2.55176	0.118644	61.6344	24.8689	3842.27	0	0
1091	20180823DCIS002	spot_012	1	1	235	0.579489291	46.55553818	37.94182587	3065	1012	1518	205	0	114.951	1286.02	117.507	1608.29	1061.69	0	3068.2	1650.23	0	0
1092	20180823DCIS002	spot_012	1	1	200	0.983073294	226.2942047	41.46002579	1636	3108	1517	789	0	319.406	2633.51	564.236	0	0	0	24.8302	7572.58	0	0
1097	20180823DCIS002	spot_012	1	1	234	0.749859571	63.69025803	42.13728714	1562	2722	1516	335	0	24.4597	1146.44	0	0	0	0	520.125	1818.92	0	0
1098	20180823DCIS002	spot_012	1	1	215	0.765707254	60.92835617	39.1884613	2016	2226	1515	822	19.7129	2955.4	2586.69	5622.35	1.25547	0.103797	0.0194647	54.9501	12159.6	0	0
1100	20180823DCIS002	spot_012	1	1	248	0.610216022	55.27270889	43.78897858	2411	102	1514	402	0	21.1741	3311.61	1145.51	0	0	0	206.383	4442.04	0	0
1102	20180823DCIS002	spot_012	1	1	179	0.799579978	54.30049133	32.61067963	2604	1550	1511	26	0	210.423	1013.1	0	0	0	0	0	6601.85	0	0
1104	20180823DCIS002	spot_012	1	1	202	0.60962522	53.83319473	42.67302322	657	2918	1510	856	27.5023	1827.32	6927.2	4802.52	0	0	0	865.479	18583.2	0	0
1105	20180823DCIS002	spot_012	1	1	216	0.833727956	63.61048889	35.12414551	1508	2108	1510	437	68.4233	362.664	1637.77	1281.51	0	0	0	11.1579	6406.93	0	0
1106	20180823DCIS002	spot_012	1	1	238	0.89408499	81.17864227	36.35970306	1963	3311	1509	906	126.764	3375.62	6483.47	3917.89	0	0	0	279.375	4777.19	0	0
1107	20180823DCIS002	spot_012	1	1	182	0.655273259	54.44667435	41.12857819	2075	2741	1509	1066	1252.44	5322.24	4906.07	2114.15	8.81895	0.00260417	0	641.046	9676.01	0	0
1108	20180823DCIS002	spot_012	1	1	262	0.96378386	90.26890564	24.07331276	2171	1802	1509	23	0	0	457.495	0	0	0	0	0	1916.19	0	0
1112	20180823DCIS002	spot_012	1	1	196	0.493923992	49.41517258	42.96674347	1574	1793	1506	891	3206.09	2347.75	4123.44	0	0.0460157	0.0591631	738.92	162.426	8657.7	0	0
1117	20180823DCIS002	spot_012	1	1	213	0.720783949	60.53966522	41.96366119	1087	3312	1503	929	290.765	445.498	5268.39	0	0	0	0	239.102	6440.68	0	0
1120	20180823DCIS002	spot_012	1	1	241	0.736072183	60.41283417	40.8936348	1902	1094	1500	145	0	36.2069	692.469	0	1983.14	848.722	0	6430.63	1814.89	0	0
1121	20180823DCIS002	spot_012	1	1	254	0.899170637	70.14186859	30.69395065	1658	1315	1499	37	0	23.7838	776.353	0	0	0	0	3730.65	3496.48	0	0
1123	20180823DCIS002	spot_012	1	1	187	0.541637957	48.96641922	41.16175461	1419	2872	1498	548	0	106.011	7053.45	7489.97	0	0	0	524.115	10200.3	0	0
1124	20180823DCIS002	spot_012	1	1	194	0.770116985	58.2148056	37.13537979	1694	1965	1498	621	2.12721	1244.1	1170.87	0	0	0	0	1.14332	5709.44	0	0
1128	20180823DCIS002	spot_012	1	1	252	0.936402202	81.87467194	28.73217011	941	2457	1495	91	0	380.901	2592.89	0	27.1319	78.1625	0	371.956	2199.08	0	0
1129	20180823DCIS002	spot_012	1	1	253	0.968953669	90.79676056	22.4487915	1625	1434	1494	292	0	138.753	1072.43	0	510.521	645.034	0	9001.61	3146.99	0	6.59844
1130	20180823DCIS002	spot_012	1	1	236	0.904788435	69.99906921	29.80989647	1346	668	1493	746	1946.66	2838.03	2305.31	0	0	0	0	6.4866	2911.41	0	0
1133	20180823DCIS002	spot_012	1	1	213	0.829380929	59.05477524	32.99293137	2026	2703	1492	1010	371.065	746.926	3054.59	0	0.0514851	0.00597907	21579.8	68.101	7296.07	0	0
1135	20180823DCIS002	spot_012	1	1	243	0.883445799	71.02529907	33.27772141	2152	1917	1492	60	0	60.6333	880.318	0	7	10.1421	0	5120.45	2153.02	0	0
1137	20180823DCIS002	spot_012	1	1	204	0.997114658	539.4406128	40.9492836	2455	811	1490	779	757.716	1115.47	2448.4	0	0	0	0	2.3697	5530.94	0	3.36745
1139	20180823DCIS002	spot_012	1	1	204	0.803461134	59.44356155	35.39015198	1303	1260	1488	355	0	670.462	2103.54	239.082	0.394366	0.629829	0	725.006	7722.19	0	0
1141	20180823DCIS002	spot_012	1	1	255	0.94864589	111.9054413	35.40016174	1538	1376	1487	887	0	360.293	2061.56	0	567.813	520.398	276.431	5032.31	1875.9	0	162.189
1143	20180823DCIS002	spot_012	1	1	185	0.658845603	54.50479889	41.00276947	3093	1346	1485	556	1746.39	3702.43	1949.92	0	0	0	0	229.984	5207.46	0	1.64381
1145	20180823DCIS002	spot_012	1	1	199	0.986481309	241.3376923	39.54889679	2589	3073	1484	776	1173.04	984.089	2579.29	1023.47	0	0	0	55.299	8614.97	0	0
1146	20180823DCIS002	spot_012	1	1	264	0.902224302	73.58586884	31.73515892	763	2268	1483	69	0	20.4058	651.099	0	90.1014	170.716	0	472.449	1542.24	649.113	2.12293
1147	20180823DCIS002	spot_012	1	1	197	0.358673245	48.57766342	45.34545898	3012	1504	1483	26	0	553.654	1665.91	0	0	0.127731	0	814.462	3096.37	0	0
1148	20180823DCIS002	spot_012	1	1	200	0.856172025	59.78195572	30.88879395	1957	2041	1481	110	16.0364	307.091	906.527	0	0	0	253.436	93.2	5760.86	0	0
1149	20180823DCIS002	spot_012	1	1	219	0.877615392	58.55103683	28.06734276	2312	2033	1481	297	0	64.1279	1093.27	0	1088.33	471.044	0	1109.39	2066.22	0	0
1150	20180823DCIS002	spot_012	1	1	192	0.800582588	59.15621567	35.44773483	1688	1635	1479	1080	0.0342593	2191.01	1530.96	2971.18	0	0	0.000925926	4.14722	6450.15	0	0
1151	20180823DCIS002	spot_012	1	1	202	0.729949296	55.01114273	37.60018921	2399	2155	1479	28	0	77.2143	605.997	0	0	0	0	486.429	2618.39	0	0
1154	20180823DCIS002	spot_012	1	1	208	0.842757225	61.51137161	33.11119461	1216	2071	1477	759	0	449.7	713.38	3030.16	0	0	0	0	3509.91	0	0
1156	20180823DCIS002	spot_012	1	1	202	0.879188776	107.3716812	51.15977097	1328	1654	1477	295	7.6	29.7119	786.021	22.0407	31.8305	0.33125	22.3932	8331.76	2258.99	78.8438	11.7658
1157	20180823DCIS002	spot_012	1	1	198	0.768123627	59.09511566	37.83869553	1942	3421	1477	796	764.637	902.632	5562.98	0	0	0	2230.8	190.309	4068.96	0	0
1161	20180823DCIS002	spot_012	1	1	191	0.800755739	60.22254944	36.07276917	1311	2964	1474	75	0	84.2133	1991.24	0	0	0	0	1813.75	2609.27	0	0
1162	20180823DCIS002	spot_012	1	1	221	0.844179213	61.5938797	33.01808548	2575	1434	1474	209	0	133.809	1376.03	0	0	0	0	6290.59	6894.58	0	16.1155
1163	20180823DCIS002	spot_012	1	1	197	0.854688704	61.14293671	31.74179459	1219	1129	1472	710	0	1056.25	3011.94	0	0	0	0	41.7296	11713.3	0	0
1168	20180823DCIS002	spot_012	1	1	226	0.833045483	65.8077774	36.405159	2241	2832	1467	50	0	0	1707.58	0	0	0.045977	0	18.96	2780.4	0	21.3136
1173	20180823DCIS002	spot_012	1	1	258	0.880045056	65.96062469	31.3240509	2042	2566	1464	259	0	203.51	1365.97	0	0.393822	0.131086	0	49.1429	4611.23	0	0
1174	20180823DCIS002	spot_012	1	1	193	0.831958055	54.18603134	30.06449699	2334	2551	1464	1021	0	1020.08	921.885	0	0	0	0	0.219393	3408.25	0	0
1175	20180823DCIS002	spot_012	1	1	227	0.852760971	64.74825287	33.81810379	2657	3125	1464	796	190.621	1304.83	4703.03	0	0	0	0	421.482	7126.09	0	0
1178	20180823DCIS002	spot_012	1	1	211	0.734365642	56.8927803	38.61620712	1676	2079	1462	1022	0	1401.67	3250.25	3622.29	0	0	0	10.2701	7042.41	0	0
1183	20180823DCIS002	spot_012	1	1	196	0.774113357	56.16709137	35.55640793	979	2781	1460	1231	251.63	644.091	4886.92	0	5.28757	0.411348	5567.6	1356.98	4779.2	0	0
1185	20180823DCIS002	spot_012	1	1	211	0.974838436	213.3052826	47.54845428	2140	2524	1456	965	16.913	5755.15	1645.66	0	0	0.244505	0	5.23627	8831.7	0	1.19003
1186	20180823DCIS002	spot_012	1	1	202	0.798851013	58.46517944	35.16849518	1735	899	1455	167	0	931.138	1428.84	3.41916	2782.59	1776.48	1240.35	10742.1	1748.07	0	95.1607
1187	20180823DCIS002	spot_012	1	1	204	0.866115987	63.83503342	31.90749741	1820	1023	1455	20	0	8.05	1257.79	0	0	34.6936	0	5.55	4421.26	0	0
1192	20180823DCIS002	spot_012	1	1	190	0.759497523	55.95581055	36.39982605	2452	3267	1451	949	87.1496	3913.41	3231.53	0	0	0	6.76712	88.431	4098.07	0	0
1196	20180823DCIS002	spot_012	1	1	184	0.627343297	51.3223877	39.96694183	2229	125	1447	574	0	52.885	2644.09	0	0	0	0	0.587108	9100.06	0	0
1197	20180823DCIS002	spot_012	1	1	216	0.873406887	67.35127258	32.79947662	3113	1626	1446	687	0	105.945	5359.76	0	0	0	0	294.686	13973.1	0	0
1198	20180823DCIS002	spot_012	1	1	233	0.825285077	66.22279358	37.3970871	2075	3322	1445	728	0	50.467	3115.85	0	0	0	0	9111.51	2364.32	0	0
1204	20180823DCIS002	spot_012	1	1	181	0.928376734	130.2492523	48.40590286	2211	1667	1442	774	0	876.634	4139.21	0	0	0	0	128.495	6612.09	0	0
1207	20180823DCIS002	spot_012	1	1	189	0.657055616	50.12294769	37.78478622	1536	1830	1438	600	5.55167	1094.69	1795.36	0	2.19833	0	5734.49	0.498333	12188.6	0	0
1208	20180823DCIS002	spot_012	1	1	203	0.708976567	52.51620483	37.03610992	141	1367	1438	122	0	223.656	1088.63	0	128.82	75.8986	94.3607	968.041	1733.75	0	0
1211	20180823DCIS002	spot_012	1	1	215	0.836218178	86.34674835	47.35228729	1350	734	1434	15	0	487.933	2327.49	0	0	0	0	752.133	6876.05	0	0
1216	20180823DCIS002	spot_012	1	1	193	0.636861026	54.57595444	42.07689667	3033	935	1432	39	0	759.026	7796.15	0	0	0	97.1026	2032.05	19817.8	0	0
1217	20180823DCIS002	spot_012	1	1	197	0.708040237	55.1362915	38.93571091	2171	613	1431	682	2727.77	2151.47	1537.21	0	0	0	0.995601	28.7009	13526.6	0	0
1218	20180823DCIS002	spot_012	1	1	229	0.838712215	62.32269669	33.93938065	1409	1485	1431	192	0	150.766	1718.21	0	1280.75	566.456	0	318.828	6359.21	0	0
1220	20180823DCIS002	spot_012	1	1	230	0.952367246	78.69022369	23.99685669	1398	2352	1430	28	0	315.214	511.445	0	0	0	0	0	3171.43	0	0
1224	20180823DCIS002	spot_012	1	1	234	0.657666504	54.12534332	40.77312088	1048	836	1429	634	207.371	441.11	2453.62	41.3959	2.00789	0.811554	72.7271	60.6877	6992.99	0	0
1229	20180823DCIS002	spot_012	1	1	251	0.817521572	64.59288788	37.19891357	1959	1160	1427	152	0	41.3421	446.968	0	162.441	408.405	0	599.612	1747.06	0	0.0259366
1230	20180823DCIS002	spot_012	1	1	183	0.574728549	48.89649582	40.01416016	1927	2512	1426	416	0	349.002	1518.6	7439.44	0	0	0	25.6346	7911.71	0	0
1231	20180823DCIS002	spot_012	1	1	177	0.581734359	48.28569794	39.27456665	1421	1047	1422	763	73.2438	1525.95	3369.75	0	0.68021	5.17861	0	316.324	6033.78	0	0
1232	20180823DCIS002	spot_012	1	1	257	0.966486812	90.22999573	23.16349792	1394	1095	1422	20	0	133.1	1937.59	0	0	0	0	276.75	3236.02	1006.45	0
1236	20180823DCIS002	spot_012	1	1	209	0.841705084	60.94417572	32.90604401	603	2085	1419	840	0	427.889	7421.35	0	157.795	35.8172	830.186	1612.48	12386.9	0	0
1237	20180823DCIS002	spot_012	1	1	209	0.880558968	65.13175964	30.86832619	826	2434	1419	47	0	105.447	1082.29	0	0	0.853712	0	978.213	2178.81	0	0
1245	20180823DCIS002	spot_012	1	1	250	0.929796994	180.4362183	66.41365051	1050	2702	1412	52	0	98.0577	2120.73	0	0	0	58.2308	1666.58	6646.49	0	0
1252	20180823DCIS002	spot_012	1	1	233	0.890523493	66.78895569	30.38479042	2771	2723	1407	15	0	0	1150.62	0	0	0.0785124	0	290.733	2842.7	0	0
1255	20180823DCIS002	spot_012	1	1	180	0.727001905	53.5018425	36.73626328	1217	1735	1405	793	0	141.971	1133.93	0	0.355612	0.0561167	0	4890.03	5711.83	0	0
1258	20180823DCIS002	spot_012	1	1	221	0.860172868	53.77571869	27.42575455	2306	1106	1405	93	0	32.914	580.086	0	0	0	0	46.914	1541.42	0	28.3091
1265	20180823DCIS002	spot_012	1	1	205	0.805601239	57.63008881	34.14341354	1881	835	1400	121	0	69.5868	2523.76	0	0	0	0	541.95	8443.25	0	0
1266	20180823DCIS002	spot_012	1	1	238	0.970829785	90.72383881	21.75283432	1770	1183	1398	30	0	54.8667	621.423	0	1040.27	412.868	0	177.3	1982.37	0	0
1268	20180823DCIS002	spot_012	1	1	197	0.549495816	52.45363998	43.82483292	2027	3323	1397	38	0	167.053	4878.64	0	0	0	0	1035.34	15674.5	0	0
1269	20180823DCIS002	spot_012	1	1	220	0.54454577	50.77663803	42.58794403	2357	2767	1397	706	217.725	4338.74	4242.44	1.75071	635.136	83.7597	0	2837.53	5403.6	0	0
1270	20180823DCIS002	spot_012	1	1	189	0.851142168	59.44535828	31.20496178	2194	690	1396	458	828.906	251.382	4865.93	0	0	0	0	295.657	8533.05	0	0
1271	20180823DCIS002	spot_012	1	1	186	0.802049935	58.78267288	35.10836411	2723	1509	1395	684	39.8728	4110	1859.1	0	0	0	125.997	79.0716	8323.51	0	0
1275	20180823DCIS002	spot_012	1	1	206	0.684811652	57.21544266	41.69404221	1347	3443	1394	334	0	39.9491	2073.19	0	0	0	0	167.79	1916.45	0	0
1277	20180823DCIS002	spot_012	1	1	224	0.660219073	55.83391571	41.93535233	1186	2649	1392	371	20.9245	162.156	1045.6	0	0	0	0	821.027	1862.17	0	0
1278	20180823DCIS002	spot_012	1	1	181	0.990648091	329.2937012	44.92945862	965	3266	1391	886	337.21	1316.6	10072.2	13.4086	0	0	0	3049.56	10239.8	0	11.649
1279	20180823DCIS002	spot_012	1	1	179	0.679571092	48.68602753	35.71653748	1443	2063	1390	1022	725.126	224.836	2036.76	1548.72	31.2583	0.0437757	27.9501	2.90411	8650.45	74.9651	0.199501
1283	20180823DCIS002	spot_012	1	1	189	0.518888116	49.39025879	42.22087479	780	2444	1389	776	44.7642	396.63	3361.41	0	901.674	67.7844	21344.5	850.822	2678.4	0	0
1284	20180823DCIS002	spot_012	1	1	179	0.338916779	43.99021912	41.38671875	1997	3299	1389	904	0.294248	736.079	8057.31	4991.13	0	0	0	569.048	4255.19	0	0
1285	20180823DCIS002	spot_012	1	1	221	0.380347908	45.90974808	42.45933151	677	2848	1388	657	96.5358	108.068	5848.41	0	0	0	0	325.804	6959.15	0	0
1289	20180823DCIS002	spot_012	1	1	229	0.671769977	86.79826355	64.29666138	1220	1162	1387	123	0	523.545	2023.29	0	0	0	0	44.1301	4884.85	0	0
1292	20180823DCIS002	spot_012	1	1	199	0.988416314	259.5333252	39.38858795	2266	1020	1384	297	0	128.067	3189.92	0	0	0.236705	0.010101	358.202	4619.99	0	0
1293	20180823DCIS002	spot_012	1	1	219	0.780864418	54.92121506	34.30931091	2642	164	1384	385	2.17143	23.826	2048.06	0	0	0	107.491	71.1558	2741.53	0	0
1294	20180823DCIS002	spot_012	1	1	224	0.86765039	65.21337891	32.42245102	2135	2586	1384	122	83.9918	1089.89	2782.57	0	0	0	6243.74	1021.4	7543.35	0	0
1300	20180823DCIS002	spot_012	1	1	199	0.847910047	61.72016907	32.72034073	1717	2121	1376	692	0	2423.38	3299.55	4923.51	4.18353	0.74003	0	459.383	10590.3	0	0
1302	20180823DCIS002	spot_012	1	1	185	0.782917857	54.89638138	34.15241623	1703	1799	1375	139	1564.59	2792.31	1007.23	0	0	0	8728.73	3.35252	11442	0	0
1305	20180823DCIS002	spot_012	1	1	198	0.726961076	54.4325943	37.37770081	1878	2515	1373	872	59.5241	3765	1852.29	0	0	0	42.9427	40.8406	5743.53	0	0
1306	20180823DCIS002	spot_012	1	1	183	0.989187181	263.489502	38.64294815	2074	2332	1373	1152	1501.76	1283.59	1044.8	0	0	0	0	19.829	8283.41	0	0
1307	20180823DCIS002	spot_012	1	1	175	0.566476941	44.41262054	36.59944534	2469	2289	1373	585	740.439	3812.36	9182.47	0	497.658	325.292	506.901	3407.04	10123.6	0	0
1308	20180823DCIS002	spot_012	1	1	213	0.883413196	68.14247894	31.93121529	1978	940	1372	502	0	71.5578	1028.04	0.00199203	0	0	0	88.4303	2097.64	0	173.806
1311	20180823DCIS002	spot_012	1	1	174	0.993342996	384.060791	44.24152374	1446	3179	1369	905	404.878	364.281	9231.78	0	0	0	10514.5	1335.37	11354.9	0	0.395189
1315	20180823DCIS002	spot_012	1	1	218	0.976045191	282.3243103	61.42468643	2675	2227	1366	222	0	125.518	634.635	0	6.4955	11.5503	0	1032.59	1650.36	0	0
1317	20180823DCIS002	spot_012	1	1	203	0.988770545	345.976532	51.70329285	1521	819	1365	1148	3808.55	215.72	3936.24	0	9.53136	0	20281.8	1319.23	7082.78	0	0
1318	20180823DCIS002	spot_012	1	1	214	0.909269273	70.39568329	29.29926682	2088	1111	1365	90	0	45.4889	1686.02	0	0	2.56066	0	2.91111	2092.83	0	0
1320	20180823DCIS002	spot_012	1	1	189	0.93228054	56.94458008	20.59890938	1017	2560	1364	32	0	338.313	1755.06	0	27.625	2.0819	0	1870.19	2274.29	0	788.748
1321	20180823DCIS002	spot_012	1	1	261	0.923151374	81.79920959	31.4466114	2414	2194	1364	37	0	107.324	1056.59	0	0	0	0	430.432	3086.77	0	0
1325	20180823DCIS002	spot_012	1	1	186	0.607576728	47.82736588	37.9874115	1442	645	1360	941	0.329437	60.9617	1482.06	3109.91	0	0	0	10.339	3955.65	0	0
1327	20180823DCIS002	spot_012	1	1	195	0.853503168	48.44352341	25.24331856	3041	2522	1360	594	5612.15	2697.49	6383.98	0	0	0	0	239.128	11765.9	0	0
1328	20180823DCIS002	spot_012	1	1	241	0.965545297	83.96739197	21.85125351	2331	2163	1359	113	0	82.3894	1675.89	0	0	0.00787402	0	355.832	5537.78	0	0
1330	20180823DCIS002	spot_012	1	1	188	0.977813601	254.9129639	53.39834213	2550	2835	1359	231	0	28.0736	3316.75	0	0	0	0	6483.58	2787.45	0	0
1332	20180823DCIS002	spot_012	1	1	217	0.981959164	318.3947144	60.20625305	2675	2874	1358	111	0	111.009	3946.09	0	0	0	0	446.063	5148.67	0	0
1334	20180823DCIS002	spot_012	1	1	177	0.564127505	47.75922394	39.4342041	1159	1317	1356	763	658.62	1543.07	2627.3	0	1.26737	0.500637	0	466.326	3792.53	0	0
1336	20180823DCIS002	spot_012	1	1	275	0.962256432	87.53568268	23.82235146	1495	1196	1355	192	0	71.6563	780.311	0	41.8333	28.6134	0	9208.81	1944.67	0	0
1347	20180823DCIS002	spot_012	1	1	205	0.991147399	258.1193542	34.26949692	2266	620	1348	469	18.0917	689.896	664.596	0	0	0	0	0	10438.9	0	0
1348	20180823DCIS002	spot_012	1	1	285	0.943036377	84.65674591	28.1644249	2627	2762	1348	101	0	28.5941	1553.79	0	0.00990099	54.1951	0	6134.19	2065.11	0	0
1352	20180823DCIS002	spot_012	1	1	211	0.972230673	82.04475403	19.20048714	1859	2858	1346	396	0	84.399	1518.05	0	28.6212	11.7199	0	9116.44	1952.39	0	0
1354	20180823DCIS002	spot_012	1	1	195	0.881682754	64.17920685	30.28248787	1563	1235	1346	300	0	72.89	1000.57	0	27.3233	3.7551	0	7683.15	1690.25	0	0
1355	20180823DCIS002	spot_012	1	1	182	0.863983274	59.30648422	29.86203194	848	2028	1345	643	2112.77	774.025	3344.58	0	2.11353	1.9824	0	738.848	6313.59	0	0
1358	20180823DCIS002	spot_012	1	1	191	0.867122054	60.49764633	30.1336174	1698	1907	1343	974	0.11499	872.997	1133.77	6328.62	0	0	0	6.6345	4677.84	0	0
1360	20180823DCIS002	spot_012	1	1	224	0.629261017	53.78394699	41.80056381	2751	2881	1342	506	0.0375494	1924.34	6509.09	2697.5	0	0	0	1265.74	6966.84	0	0
1361	20180823DCIS002	spot_012	1	1	256	0.940907538	62.31118011	21.10252953	2547	2083	1342	28	0	0	309.659	0	14.75	288.009	0	859.464	1917.43	0	0
1366	20180823DCIS002	spot_012	1	1	214	0.818421781	57.76137161	33.19072342	2030	1277	1340	515	0	239.311	995.741	0	126.037	88.2303	65.5476	5768.32	1727.64	0	0.336188
1367	20180823DCIS002	spot_012	1	1	248	0.915620685	75.57048035	30.38260269	562	2763	1339	72	0	3.06944	3313.12	0	0	0	0	625.611	1787.79	0	0
1373	20180823DCIS002	spot_012	1	1	192	0.774607897	57.17177582	36.15782166	1722	1986	1336	975	0	4044.96	2501.52	1732.33	0	0	0	23.4462	4589.53	0	0
1374	20180823DCIS002	spot_012	1	1	228	0.706555188	52.84456635	37.39587784	1547	378	1336	587	1696.15	139.099	2393.67	0	1.62521	1.8417	21494.7	281.026	6281.6	0	1.50239
1375	20180823DCIS002	spot_012	1	1	218	0.823289335	65.58916473	37.22985077	3116	2532	1335	48	0	23.7917	1452.89	0	0	32.4806	0	220.271	1507.93	0	0
1376	20180823DCIS002	spot_012	1	1	191	0.781807005	55.04545593	34.32197189	974	768	1334	861	0.0801394	831.635	4689.37	4187.94	0	0	0	163.208	7719.84	0	2.7913
1377	20180823DCIS002	spot_012	1	1	193	0.92718029	55.52746964	20.8014431	1536	3078	1334	133	0	196.684	2650.58	0	42.391	2.88413	138.692	5203.9	4131.67	0	0
1380	20180823DCIS002	spot_012	1	1	189	0.807779968	55.40222931	32.65873718	1189	1934	1330	1037	0	269.398	3988.65	2061.44	9.61427	1.34921	148.824	676.987	13163.6	0	0
1381	20180823DCIS002	spot_012	1	1	219	0.963366091	123.827095	33.20917892	1734	1751	1330	763	0	608.248	2752.28	0	0	0	0	47.4771	4818.16	0	0
1385	20180823DCIS002	spot_012	1	1	214	0.705529988	53.6258316	38.0035553	677	1316	1329	279	0	228.204	1326.15	0	79.1577	57.353	39.2151	1291.65	2327.04	0	0.0199005
1386	20180823DCIS002	spot_012	1	1	183	0.836718976	58.91547012	32.26402664	2087	2007	1329	652	1.40491	572.342	2296.13	0	0	0.796203	11.2055	61.365	9832.26	0	0
1388	20180823DCIS002	spot_012	1	1	166	0.457205772	45.39716339	40.37446594	743	2999	1327	919	612.021	1808.22	6243.36	5565.67	0	0	1.71055	456.779	13854.6	0	0
1389	20180823DCIS002	spot_012	1	1	173	0.275627524	46.81062317	44.99739456	1689	3453	1327	754	10.6751	1266	4345.88	0	0	0	0	17.7255	7880.08	0	0
1392	20180823DCIS002	spot_012	1	1	205	0.99599725	396.2706299	35.42024612	2289	953	1326	713	1332.86	383.79	5157.29	0	0	0	1075.94	183.067	4917.84	0	0
1395	20180823DCIS002	spot_012	1	1	206	0.963386178	157.6139832	42.25909424	1679	1607	1324	709	0	1058.57	1557.19	1087.99	0	0	0	14.2708	5178.84	0	0
1397	20180823DCIS002	spot_012	1	1	193	0.920425475	54.24350739	21.20476532	2546	3041	1323	891	90.037	214.288	4982.12	0	0	0	596.127	161.703	19016.6	0	0
1401	20180823DCIS002	spot_012	1	1	213	0.891445994	67.51377869	30.59231186	1064	2480	1320	10	0	58.8	760.586	0	0	0	0	8842.6	1775.97	0	0
1403	20180823DCIS002	spot_012	1	1	197	0.782378018	54.51081085	33.949543	1611	2225	1319	856	0	3481.36	995.397	0	0.640187	0.961403	0	6.94743	6380.45	0	0
1404	20180823DCIS002	spot_012	1	1	223	0.934040666	65.78676605	23.49684334	3051	2568	1319	28	0	29.0357	2412.33	0	0	0.042042	0	437.571	3030.71	0	0
1405	20180823DCIS002	spot_012	1	1	182	0.686709583	50.07143021	36.39851761	1968	2270	1318	766	104.312	356.702	3495.21	0	0	0	4360.57	78.4217	9913.83	0	0
1406	20180823DCIS002	spot_012	1	1	198	0.807955384	49.40245819	29.11008835	2561	1659	1318	778	848.198	1891.77	3256.56	0	0	0	0.0231362	105.918	9379.48	0	0
1407	20180823DCIS002	spot_012	1	1	233	0.902630389	69.86870575	30.07264519	1276	1752	1318	12	0	0	365.358	0	0	0	0	1054.17	1841.1	0	0
1408	20180823DCIS002	spot_012	1	1	200	0.930819154	68.77700043	25.13661957	881	244	1316	85	0	2.62353	498.236	0	0	0	0	0.0117647	2124.15	0	0
1411	20180823DCIS002	spot_012	1	1	179	0.658004165	47.09785843	35.46535873	1781	1063	1314	532	1065.45	2239.97	4018.43	0	6.20865	1.0101	0.0319549	742.788	11075.8	0	0
1416	20180823DCIS002	spot_012	1	1	184	0.729510665	50.90784454	34.81941223	829	1738	1312	114	0	27.7719	961.239	0	0	0	0	104.719	7986.48	0	0
1417	20180823DCIS002	spot_012	1	1	233	0.731429577	53.31882477	36.3590126	91	1318	1312	286	0	132.615	1430.08	0	32.7832	23.767	0	7793.95	1522.95	0	0
1418	20180823DCIS002	spot_012	1	1	199	0.747017026	55.28958893	36.75679016	2357	2501	1311	278	114.036	2266.19	752.787	0	0	0	0	768.392	3996.1	0	0
1420	20180823DCIS002	spot_012	1	1	208	0.851645708	61.34524918	32.15214539	805	2588	1310	283	0	194.293	4035.06	0	44.1131	89.0694	0	962.88	3382	0	0
1422	20180823DCIS002	spot_012	1	1	177	0.576274514	49.80916214	40.70684814	2167	1116	1310	986	1419.88	3323.99	3818.64	6563.35	0	0	0	180.706	11650.3	0	0
1426	20180823DCIS002	spot_012	1	1	184	0.772151172	53.32677841	33.88590622	2273	2722	1307	982	85.2933	1139.65	3409.34	0	0	0	0	23.0468	5411.26	0	0
1427	20180823DCIS002	spot_012	1	1	186	0.679621041	49.91353226	36.61473846	1378	763	1306	822	38.8856	449.393	3618.89	4914.94	0	0.298343	0	139.825	8335.76	0	0
1428	20180823DCIS002	spot_012	1	1	179	0.869887352	57.87194443	28.54536247	1386	3379	1306	812	0	2504.27	5557.54	63.8892	145.562	0.970312	6695.98	3618.79	4435.43	0	0
1429	20180823DCIS002	spot_012	1	1	170	0.441256404	43.44543076	38.98710632	1379	610	1306	935	728.055	1768.24	3776.68	0	0	0	4.56791	258.434	5746.42	0	0
1439	20180823DCIS002	spot_012	1	1	198	0.746120036	53.74485397	35.78394318	1324	761	1299	351	3.29345	173.821	3484.93	1930.09	449.53	117.879	5671.29	407.342	5333.63	0	0
1442	20180823DCIS002	spot_012	1	1	255	0.905295908	68.51288605	29.10300446	892	2363	1296	41	0	109.244	1565.3	0	6.14634	1.25801	0	6106.44	2348.35	0	0
1444	20180823DCIS002	spot_012	1	1	186	0.538609147	48.66784668	41.00537491	1186	2431	1295	764	38.3783	244.49	2803.17	0	0	0	0	12.6531	7607.82	0	0
1445	20180823DCIS002	spot_012	1	1	218	0.705388069	53.37342834	37.8322258	1386	2538	1295	300	0	117.31	732.354	0	360.9	318.691	0.463333	642.817	1677.05	667.339	37.2633
1446	20180823DCIS002	spot_012	1	1	182	0.715758204	51.59306717	36.0299263	1969	2460	1294	668	0.781437	1083.97	1072.93	0	0	0	0	78.3563	5408.69	0	0
1447	20180823DCIS002	spot_012	1	1	169	0.44223991	43.56097412	39.06969833	2055	2663	1294	1111	2194.5	7200.33	3254.19	0	0.182718	0	6972.61	114.08	7379.71	0	0
1449	20180823DCIS002	spot_012	1	1	184	0.449757665	47.07592773	42.04589462	2672	2814	1294	554	0	189.307	4261.72	0	1.01805	1.07224	0	884.208	4433.21	0	0
1450	20180823DCIS002	spot_012	1	1	173	0.791955113	51.88731766	31.68132401	2817	2854	1294	639	19.4006	1767.76	6431.61	0	0	0	875.581	1102.13	8616.51	0	0
1455	20180823DCIS002	spot_012	1	1	166	0.675238788	50.10913086	36.96045303	2237	580	1291	980	331.657	3736.12	4636.91	4512.94	1.27041	0	4.82245	373.112	2456.3	0	0
1456	20180823DCIS002	spot_012	1	1	201	0.454033107	47.44490814	42.27269363	3184	1120	1291	655	1238.66	5097.81	5795.26	0.0580153	324.171	17.2827	58.858	3315.02	11289.7	0	0
1457	20180823DCIS002	spot_012	1	1	188	0.661233485	50.0704155	37.56183243	2358	104	1289	343	57.7609	301.076	3579.88	0	0	0	0	1234.62	7847.17	0	0
1458	20180823DCIS002	spot_012	1	1	178	0.527770758	46.03404999	39.10071564	2119	3244	1288	908	1125.31	2570.64	6568.57	0	0	0	0.479075	346.268	2149.77	0	0
1465	20180823DCIS002	spot_012	1	1	171	0.578351855	45.56579971	37.1720047	2246	798	1280	792	1494.77	1839.7	5798.22	313.198	3.3346	0.211248	0	949.59	2966.64	0	0
1466	20180823DCIS002	spot_012	1	1	182	0.650497317	45.1889534	34.32139969	3215	1707	1280	1002	0	2235.57	4696.2	1373.54	0	0	0	224.959	4103.49	0	0
1470	20180823DCIS002	spot_012	1	1	179	0.461502373	43.35839081	38.46491623	1535	411	1278	741	1854.98	121.285	696.453	0	0	0	19127.2	78.1943	3812.41	0	1.25781
1471	20180823DCIS002	spot_012	1	1	169	0.687282562	48.40950394	35.16418839	2519	1669	1278	1033	0	277.895	4059.85	5692.41	0	0	431.007	1106.72	6452.05	0	0
1472	20180823DCIS002	spot_012	1	1	177	0.670187593	47.58746338	35.31902313	2202	2527	1277	764	2478.21	3507.79	2577.31	0	0	0	0	21.9005	5507.76	0	0
1474	20180823DCIS002	spot_012	1	1	203	0.87053448	60.03480148	29.54357338	1003	2235	1275	427	0	101.405	1648.11	0	0.0866511	1.20365	0	6905.96	2370.03	0	0
1475	20180823DCIS002	spot_012	1	1	209	0.949670255	167.8223419	52.57055283	2197	2108	1275	508	0	186.415	3659.13	0	0.120079	0.019697	0.643701	1065.22	6502.24	0	2.90297
1476	20180823DCIS002	spot_012	1	1	184	0.704004645	53.55647659	38.03556061	2360	161	1274	302	0	827.401	3283.43	0	0	0	15.9106	2596.02	5128.65	0	0
1477	20180823DCIS002	spot_012	1	1	171	0.63480103	47.74132538	36.88856125	2873	2863	1274	829	993.016	948.031	5913.17	5979.72	0.0675513	0	0	1289.26	6332.19	0	0
1485	20180823DCIS002	spot_012	1	1	201	0.459005535	45.23930359	40.19210815	682	2748	1272	18	0	0	2922.87	0	0	1.11006	0	8314.56	1752.29	0	0
1487	20180823DCIS002	spot_012	1	1	178	0.761289358	52.02121353	33.73119354	2509	1960	1272	761	278.355	1188.16	4383.43	0	0	0.127604	0	400.273	12169.4	0	0
1488	20180823DCIS002	spot_012	1	1	182	0.490219653	46.69586945	40.70006943	2401	810	1272	823	1337.32	46.226	1011.17	0	0	0	0	0.399757	9169.87	0	0
1489	20180823DCIS002	spot_012	1	1	168	0.490986586	44.21080017	38.51499558	1117	2363	1271	746	499.434	1188.97	3866.13	0	0	0	48.8566	25.4786	8594.46	0	0
1490	20180823DCIS002	spot_012	1	1	168	0.597795963	44.68540573	35.82198334	2439	2264	1270	752	1200.59	3423.31	7387.44	0	209.745	36.6005	17644	3302.17	9795.83	0	0
1491	20180823DCIS002	spot_012	1	1	245	0.79968977	59.22451782	35.55919647	2330	615	1269	293	3543.8	1040.3	2517.64	0	0	0	0.0170648	115.27	11692.4	0	0
1492	20180823DCIS002	spot_012	1	1	230	0.893138647	67.73374939	30.46538925	1755	3155	1267	899	3149.98	4989.65	5781.35	0	0	0	0	775.377	10478.1	0	0
1494	20180823DCIS002	spot_012	1	1	195	0.701536477	50.10192108	35.70430756	2113	662	1266	708	2890.47	3495.45	2118.89	0	0	0	0	26.8164	11657.4	0	0
1495	20180823DCIS002	spot_012	1	1	169	0.728500962	49.49918365	33.9091568	2772	2811	1266	511	2.81409	314.685	4186.87	0	0	0	0	256.186	10378	0	0
1496	20180823DCIS002	spot_012	1	1	188	0.831960142	56.54761887	31.37462044	1101	1465	1265	579	1.26252	1078.04	4658.63	0	6.96028	0.0119522	0	746.414	8679.92	0	0
1497	20180823DCIS002	spot_012	1	1	172	0.809951544	52.84368896	30.9926548	1335	627	1265	716	332.332	687.177	1870.14	0	0	0	0	16.9385	8625.54	15.7647	10.2246
1499	20180823DCIS002	spot_012	1	1	187	0.757117629	52.30912781	34.17243195	1952	2346	1265	127	0	426.756	1175.46	0	0	0	0.669291	2.87402	15539.5	0	0
1500	20180823DCIS002	spot_012	1	1	173	0.555712998	46.59679031	38.73937225	2579	2591	1265	589	66.0815	2899.66	5083.15	0.0831918	1.75042	0	3481.97	714.499	6568.73	0	0
1504	20180823DCIS002	spot_012	1	1	170	0.517612934	45.72257614	39.12091446	966	2737	1263	1014	9.01972	717.986	3195.67	0	0.188363	0.018711	224.497	1404.4	11486.7	0	0
1507	20180823DCIS002	spot_012	1	1	200	0.903845191	63.53719711	27.18500519	1855	3092	1261	539	791.39	1466.62	2800.7	1.76438	0	0	11566.4	1148.66	4633.86	0	0
1509	20180823DCIS002	spot_012	1	1	178	0.757933557	51.80638504	33.79494858	1104	2094	1260	485	584.544	256.99	3939.61	434.788	0.245361	1.06683	0	213.076	9775.71	0	0
1510	20180823DCIS002	spot_012	1	1	188	0.803401649	58.82974243	35.0294342	2139	3398	1259	390	0	833.41	5849.14	0	0	0	6651.16	55.4462	7135.03	0	0
1513	20180823DCIS002	spot_012	1	1	194	0.432721883	44.22829437	39.87302399	722	1521	1258	20	0	228.45	1117.05	0	0	59.5827	0	663.2	1959.25	0	0
1515	20180823DCIS002	spot_012	1	1	186	0.774104118	49.44069672	31.29884338	2382	3150	1258	670	1684.37	2712.34	3458.27	0	0	0	0	49.0358	14844.5	0	0
1516	20180823DCIS002	spot_012	1	1	190	0.604655206	47.86188507	38.12138367	2499	3148	1258	462	0	131.872	5011.6	5181.12	0	0	0	1189.46	6431.94	0	0
1518	20180823DCIS002	spot_012	1	1	207	0.917203248	67.50318909	26.89460182	2353	1982	1258	60	0	19.9667	461.645	0	11.7667	92.7563	0	3188.23	1651.67	0	0
1519	20180823DCIS002	spot_012	1	1	184	0.795671165	53.31898117	32.29684448	1130	951	1257	542	0	205.518	2665.27	0	329.622	38.9508	320.71	10351.2	1835.6	0	1.61499
1522	20180823DCIS002	spot_012	1	1	193	0.705533445	50.63793564	35.88592148	2518	1481	1256	202	0	596.049	1459.84	0	0	0	0	217.535	4081	0	0
1523	20180823DCIS002	spot_012	1	1	259	0.964314818	94.16202545	24.93016624	2003	1368	1256	208	0	119.361	2267	0	25.0096	6.6161	0	5945.46	1815.18	0	0.305618
1525	20180823DCIS002	spot_012	1	1	211	0.863426089	94.99236298	47.9213028	1335	1131	1255	85	0	226.176	2852.32	0	355.588	55.2916	112.541	3411.16	5104.84	0	1.45707
1527	20180823DCIS002	spot_012	1	1	194	0.836927533	60.03837585	32.85982895	2411	138	1255	109	0	23.1835	2940.82	33.5872	0	0	0	185.459	7279.17	0	0
1528	20180823DCIS002	spot_012	1	1	181	0.499608427	45.14865875	39.11008453	825	2735	1254	16	0	0	3806.57	0	0	0	0	9791.56	4241.12	0	0
1530	20180823DCIS002	spot_012	1	1	174	0.789239824	56.44825363	34.66402817	1826	2687	1252	35	0	187.171	2182.19	0	0	0	292.571	3839.57	5465.77	0	24.0122
1531	20180823DCIS002	spot_012	1	1	204	0.801625311	54.23028183	32.42031097	2315	2580	1252	492	215.118	133.467	1117.59	0	0	0	0	1.14431	3870.92	0	0
1534	20180823DCIS002	spot_012	1	1	176	0.627593756	47.05340576	36.63300323	1991	2495	1251	22	0	0.636364	1533.85	0	0	0	0	0	13321.8	0	0
1535	20180823DCIS002	spot_012	1	1	191	0.369520605	42.6489563	39.63037109	673	2582	1250	1043	506.221	3611.72	4747.9	0	614.548	121.233	18119.2	2225.69	9172.55	0	0
1536	20180823DCIS002	spot_012	1	1	197	0.758916795	52.7467041	34.34800339	1611	1374	1250	989	0	181.156	2234.86	0	869.107	749.66	5.6906	14087.7	2286.15	0	40.7838
1537	20180823DCIS002	spot_012	1	1	193	0.890320361	54.96857452	25.02909851	2727	2165	1250	109	0	226.349	1205.83	0	308.991	577.187	2.43119	1989.65	1907.93	50.7049	0
1539	20180823DCIS002	spot_012	1	1	222	0.911086142	65.92108154	27.17372513	2408	1840	1249	452	0	43.9403	2052.5	0	0	0	0	656.148	2290.8	0	0
1542	20180823DCIS002	spot_012	1	1	218	0.866000712	78.01404572	39.01036072	2242	3318	1248	560	1.675	3069.52	5095.2	0	0	0	0	1394.53	2299.42	0	0
1544	20180823DCIS002	spot_012	1	1	171	0.688961446	49.17814255	35.64421844	907	1738	1247	832	0.0516827	105.28	2981.49	0	0	0	5532.98	4404.61	4022.44	0	0
1549	20180823DCIS002	spot_012	1	1	179	0.278422982	45.43126678	43.63484955	2432	2942	1244	348	0	3552.68	4157.27	0	0	0	0	1325.44	4439.19	0	0
1550	20180823DCIS002	spot_012	1	1	174	0.747548461	50.96947098	33.85429001	2636	1942	1244	548	62.1022	2795.25	6305.7	0	41.6168	54.1116	604.323	1190.03	12856.5	0	0
1553	20180823DCIS002	spot_012	1	1	161	0.938131273	100.5827332	34.82977676	1190	2176	1242	541	25.7523	1560.11	1021.24	0	0	0	1412.96	0.0184843	4959.05	0	0
1554	20180823DCIS002	spot_012	1	1	172	0.979821563	195.8755798	39.15047455	1507	3380	1241	711	4.82841	2701.45	3983.62	0	0	0.0436457	0	65.692	7530.46	0	0
1558	20180823DCIS002	spot_012	1	1	171	0.757514596	52.81368637	34.47773743	1158	2361	1239	155	26.1161	1220.82	1393.88	0	0	0	0	0.180645	7694.81	0	0
1559	20180823DCIS002	spot_012	1	1	160	0.423633158	43.17739105	39.11154175	1253	1731	1239	1022	0	56.9266	981.114	0	0	0	0	188.102	7121.8	0	0
1564	20180823DCIS002	spot_012	1	1	204	0.809726059	56.33861542	33.0599556	742	2632	1237	407	0	65.4521	3528.19	0	7.76658	24.4112	0	267.83	2711.42	0	0
1566	20180823DCIS002	spot_012	1	1	191	0.777950346	54.61246109	34.31441498	1981	1714	1237	699	0	1277.51	828.857	0	0	0	15701.2	45.5236	5862.5	0	0
1569	20180823DCIS002	spot_012	1	1	178	0.641325176	45.02012634	34.54255676	1646	3556	1235	1059	50.272	845.957	3158.29	2754.08	5.28234	0	3.5628	112.101	4596.6	0	0
1574	20180823DCIS002	spot_012	1	1	197	0.810520113	55.22462082	32.34565735	2094	2635	1233	50	0	1672.78	2756.43	0	0	0	0	116.56	15240	0	0
1577	20180823DCIS002	spot_012	1	1	165	0.987718701	302.1188354	47.20388794	2510	2633	1232	978	171.949	6818.77	2681.55	0	0	0	758.521	40.0869	6136.21	0	0
1578	20180823DCIS002	spot_012	1	1	179	0.641620636	46.83490753	35.92341232	1450	2334	1231	1175	0.652766	2855.35	830.3	2165.22	0	0	0	2.34894	4112.08	0	0
1580	20180823DCIS002	spot_012	1	1	179	0.797215939	54.44114685	32.86581039	1453	1891	1229	338	0	194.485	2213.35	0	0.677515	0.392796	0.857988	346.246	2767.32	0	0
1581	20180823DCIS002	spot_012	1	1	192	0.914505422	62.76327133	25.39236069	1898	2704	1229	646	79.4009	889.896	2788.68	795.146	0	0	0	24.9365	9726.69	0	0
1582	20180823DCIS002	spot_012	1	1	212	0.78221333	55.2376709	34.41365814	696	3101	1229	109	0	119.128	3108.4	0	0	54.7632	0	473.422	9539.88	0	0
1583	20180823DCIS002	spot_012	1	1	180	0.489228219	46.89542389	40.90011597	862	3231	1228	603	1340.89	1087.46	3495.87	0	0	0	0	49.6136	13595.1	0	0
1584	20180823DCIS002	spot_012	1	1	165	0.82345438	59.88059616	33.97520065	3308	1611	1228	667	720.961	275.06	5335.04	0	0	0	0	569.111	6327.83	0	0
1585	20180823DCIS002	spot_012	1	1	202	0.890745282	63.96034622	29.07015991	1353	2515	1228	347	0	277.427	889.749	0	346.522	233.585	190.225	1492.99	1714.36	40.2093	0
1586	20180823DCIS002	spot_012	1	1	228	0.469340771	49.40480042	43.6252861	1429	1570	1227	61	0	81.5246	591.636	0	0	130.098	0	735.197	5766.14	0	0
1587	20180823DCIS002	spot_012	1	1	155	0.659309387	44.86266708	33.73097229	2033	140	1227	110	0	1536.74	3374.88	0	0	0	0	1.36364	8182.35	0	0
1593	20180823DCIS002	spot_012	1	1	170	0.677900851	47.84754181	35.17527771	2239	247	1225	573	833.012	96.5689	3036.67	0	0	0	0	173.991	7557.49	0	0
1596	20180823DCIS002	spot_012	1	1	184	0.805852413	55.09703827	32.62386322	2089	1246	1223	756	235.13	1269.6	4420.54	0	127.545	11.715	8388.35	3288.45	5877.18	0	0
1597	20180823DCIS002	spot_012	1	1	183	0.770468533	55.11433411	35.13417435	2601	3036	1223	709	61.732	2302.44	3694.3	1686.24	0	0	0	120.519	12967.8	0	0
1599	20180823DCIS002	spot_012	1	1	218	0.86784786	64.42431641	32.00793457	565	2726	1222	234	0	11.906	2020.93	0	0	0	112.872	454.765	1595	0	0
1607	20180823DCIS002	spot_012	1	1	174	0.685513437	48.39808273	35.23670959	1538	3393	1217	581	0.144578	1043.31	3821.37	6.03098	0	0	0	144.687	6055.12	0	0
1609	20180823DCIS002	spot_012	1	1	168	0.387604833	43.19937134	39.8222847	1421	3436	1216	230	0	522.074	3699.12	0	0	60.399	1.88261	85.2609	7411.96	0	0
1610	20180823DCIS002	spot_012	1	1	226	0.90892905	71.39564514	29.76847458	547	2632	1214	10	0	0	1916.78	0	0	0	0	831.3	2090.51	0	0
1612	20180823DCIS002	spot_012	1	1	170	0.702592254	49.02180481	34.88355637	1483	1941	1212	845	71.8651	2729.76	5198.45	0	0	0	0	74.1882	6871.9	0	0
1615	20180823DCIS002	spot_012	1	1	180	0.847804129	56.99513626	30.22506332	1444	2466	1210	46	0	0	384.99	0	0	77.906	0	391.891	1929.67	0	0
1616	20180823DCIS002	spot_012	1	1	177	0.978343248	158.4074097	32.78862381	1647	2222	1210	504	49.252	2304.69	1171.88	0	0	0	1.99206	9.77579	6418.6	0	0
1617	20180823DCIS002	spot_012	1	1	214	0.894621909	64.98378754	29.0363121	958	2333	1209	280	0	255.729	1304.31	0	2.47143	0.300373	0	1687.95	2122.01	0	23.7363
1618	20180823DCIS002	spot_012	1	1	180	0.834125936	51.53606033	28.4259491	2815	2898	1209	751	0.909454	1175.71	5023.24	3082.83	3.88016	0.00381679	0.0639148	269.495	4129.33	0	0
1620	20180823DCIS002	spot_012	1	1	204	0.74516505	50.98139954	33.99848175	908	774	1207	119	0	601.866	2125.77	0	714.345	158.149	103.975	6171.31	2377	0	74.1317
1621	20180823DCIS002	spot_012	1	1	206	0.880594492	61.42315674	29.10662842	1971	1293	1206	151	0	91.8013	829.004	0	0	1.76016	0	5295.43	1717.95	0	0
1622	20180823DCIS002	spot_012	1	1	170	0.758036017	50.83868027	33.15763474	2018	1602	1205	458	12.7664	699.286	703.439	0	0	0	0	0	10356.4	0	0
1624	20180823DCIS002	spot_012	1	1	189	0.747132957	49.94114304	33.1946106	1149	2270	1204	422	2.64692	3209.13	1510.05	0	0	0	0	0.798578	8022.5	0	0
1627	20180823DCIS002	spot_012	1	1	224	0.691148043	55.80036163	40.32765579	1957	2590	1202	65	0	1706.55	2749.54	0	83.5538	1.88511	6115.94	1516.75	13455.1	0	0
1631	20180823DCIS002	spot_012	1	1	188	0.969417095	156.2000885	38.33449173	2191	987	1201	553	969.184	1166.9	6459.59	0	0	0	0	35.5732	4670.61	0	0
1634	20180823DCIS002	spot_012	1	1	184	0.828879476	54.27722931	30.36416054	823	2793	1200	141	0	235.312	3303.91	0	0	0.0781563	0	275.546	3546.06	0	0
1635	20180823DCIS002	spot_012	1	1	159	0.860638559	73.95742035	37.66032791	972	624	1200	554	315.626	978.235	5785.15	0	0	0	0	222.162	13477.4	0	38.7839
1639	20180823DCIS002	spot_012	1	1	204	0.945863247	72.77548981	23.62041092	14	1314	1198	59	0	3.62712	1199.71	0	0	0	0	37.9831	1994.15	135.527	0
1640	20180823DCIS002	spot_012	1	1	194	0.986761391	347.0336914	56.28152084	2171	2751	1198	787	2004.8	2616.05	6727.36	0	0	0	1198.87	5164.19	18818.3	0	0
1642	20180823DCIS002	spot_012	1	1	166	0.521134317	41.77256775	35.65182495	1706	2576	1196	12	0	30.75	770.874	0	0	3.04065	0	11235.9	1755.31	0	0
1643	20180823DCIS002	spot_012	1	1	189	0.834079206	53.49092102	29.50798416	1905	1559	1196	905	29.832	2427.15	461.257	982.241	0	0	0	0.216575	4344.81	0	0
1646	20180823DCIS002	spot_012	1	1	213	0.982158184	154.1168518	28.98270226	2190	2881	1195	50	0	68.36	1368.46	0	0	151.196	0	1620.56	2025.38	0	11.7907
1649	20180823DCIS002	spot_012	1	1	217	0.730983019	51.07892609	34.85603714	2639	1469	1194	31	0	5.32258	1288.27	0	0	0	0	5131.71	13610.3	0	0
1651	20180823DCIS002	spot_012	1	1	191	0.894766152	58.15246201	25.96711349	1523	1776	1193	598	691.338	1716.66	3488.5	0	0	0	4760	114.077	6968.1	0	0
1654	20180823DCIS002	spot_012	1	1	164	0.626680195	45.05716324	35.11199188	1486	860	1192	951	1907.3	1248.2	3031.5	0	270.568	12.0466	12995.7	917.493	4255.35	0	0
1655	20180823DCIS002	spot_012	1	1	208	0.564252615	45.13670731	37.26496506	2033	926	1192	145	0	178.255	865.098	0	0	0	0	605.338	1919.65	0	69.9267
1657	20180823DCIS002	spot_012	1	1	178	0.878365219	56.697052	27.10063171	1001	3290	1191	616	35.9269	2203.76	10314.6	9183.7	0	0	0	1534.87	11497.6	0	0
1658	20180823DCIS002	spot_012	1	1	229	0.954055607	143.7268982	43.06483459	2075	2501	1191	264	0.939394	1695.23	3181.7	0	0	0.0331754	1349.56	1367.33	13509.3	0	0
1662	20180823DCIS002	spot_012	1	1	176	0.696437776	51.40319824	36.88781738	842	3201	1188	790	4155.62	1905.1	4533.42	0	0	0	711.841	672.868	9815.98	0	0
1664	20180823DCIS002	spot_012	1	1	182	0.760894537	51.44564438	33.38182068	956	2366	1187	28	0	124.679	584.753	0	70.5357	23.6808	0	0.964286	1857.97	0	0
1665	20180823DCIS002	spot_012	1	1	175	0.925395072	141.9493866	53.79936981	1539	2865	1187	36	0	128.972	3346.59	0	29.3056	7.31942	0	987.806	2578.45	0	0
1669	20180823DCIS002	spot_012	1	1	207	0.970904231	161.5645905	38.68955612	2048	2139	1184	950	0	226.854	2203.06	0	79.7	28.0468	5245.12	13725.7	2785.63	0	2.79942
1674	20180823DCIS002	spot_012	1	1	198	0.9898296	300.401001	42.73450851	2810	991	1182	144	1.72222	2095.65	5364.22	0	0	0	0	481.826	3825.83	0	0
1675	20180823DCIS002	spot_012	1	1	207	0.954946756	67.58470154	20.05760193	859	2549	1181	447	0	311.128	5605.85	0	4.34899	51.2823	133.161	1133.91	4644.82	220.649	1.66609
1677	20180823DCIS002	spot_012	1	1	187	0.991554439	313.0301209	40.59725189	1790	2951	1181	12	0	59.5	1331.91	0	6.33333	0.170404	0	1762.25	2533.09	0	0
1680	20180823DCIS002	spot_012	1	1	170	0.842926145	53.97047424	29.03769875	2206	1132	1180	888	911.458	1911.57	4362.18	6441.53	0.118243	0	0	226.7	4879.18	0	0
1684	20180823DCIS002	spot_012	1	1	224	0.90857476	68.97064972	28.8105793	946	2869	1177	44	0	208.705	1755.22	0	0	0	0	1131.07	1544.02	0	0
1687	20180823DCIS002	spot_012	1	1	177	0.834598422	54.86786652	30.22444916	2115	1637	1176	839	0	1138.45	804.345	0	0	0	0	0.25149	8168.08	0	0
1688	20180823DCIS002	spot_012	1	1	218	0.802913606	58.91300583	35.11777115	2690	2751	1176	40	0	0	1157.97	0	12.275	65.046	0	6455.88	2060.02	0	0.690341
1690	20180823DCIS002	spot_012	1	1	181	0.682168007	46.08270645	33.69546509	800	3049	1175	130	0	970.554	4678.4	0	0	0	7041.32	75.0615	9078.22	0	0
1692	20180823DCIS002	spot_012	1	1	172	0.965561688	190.0970001	49.45835495	2524	841	1175	606	2209.04	1341.73	6733.05	0	0	0	18.5149	817.789	2929.23	0	0
1693	20180823DCIS002	spot_012	1	1	243	0.927648544	67.78736115	25.315485	1092	1220	1175	202	0	64.6089	1277.35	0	10.6832	10.8338	0	5422.26	2502.59	0	0.264205
1698	20180823DCIS002	spot_012	1	1	219	0.694821239	60.44868088	43.47363281	2935	2818	1174	142	0	376.331	2787.94	0	0	0	0	2674.48	2582.89	0	0
1701	20180823DCIS002	spot_012	1	1	201	0.841581643	57.72294998	31.17789268	2445	3011	1173	557	0	113.138	8235.55	0	0	0	0.0125673	1068.9	8948.57	0	0
1702	20180823DCIS002	spot_012	1	1	176	0.739076793	51.9538002	34.99718094	1850	1621	1173	810	2267.75	8497.06	3028.08	0	40.5432	31.2053	2848.29	412.433	3705.56	0	0
1706	20180823DCIS002	spot_012	1	1	180	0.988787949	244.9291992	36.57440948	2402	3123	1170	459	1700.9	2699.17	4407.18	0	0	0	0	32.024	10585.9	0	0
1708	20180823DCIS002	spot_012	1	1	245	0.966623724	86.42742157	22.14273643	1686	2355	1169	36	0	0	494.242	0	672.889	837.997	0	5582.89	2529.03	0	0
1709	20180823DCIS002	spot_012	1	1	181	0.68129319	47.67965317	34.90201569	538	2032	1168	483	0	1095.85	7516.36	0	38.6418	39.9223	26205.2	1273.2	10491.1	0	0
1712	20180823DCIS002	spot_012	1	1	187	0.936086953	58.15119171	20.45577431	2586	2561	1167	735	529.876	8472.96	4796.34	0	19.3224	0.385991	56.0612	2014.41	6203.72	0	0
1714	20180823DCIS002	spot_012	1	1	175	0.791349947	55.10815811	33.69111252	1965	3477	1167	41	0	245.951	1600.21	0	0	0	0	17.3659	3746.59	0	0
1715	20180823DCIS002	spot_012	1	1	200	0.756968915	56.0308609	36.61341858	2619	2867	1166	440	34.0864	679.523	7098.25	0	0	0	4020.98	2530.98	6712.01	0	0
1717	20180823DCIS002	spot_012	1	1	181	0.911526144	59.62222672	24.51917458	1784	1094	1165	716	100.835	1709.24	6794.17	0	121.31	15.1016	3194.97	2099.53	9868.56	0	0
1723	20180823DCIS002	spot_012	1	1	193	0.925421476	121.8986435	46.19221115	1031	643	1163	594	2338.15	1241.38	7899.28	0	4.69024	0.380634	3848.61	1310.92	11126.2	0	132.734
1724	20180823DCIS002	spot_012	1	1	202	0.796984732	54.48761368	32.91048813	1626	2604	1163	48	0	35.0833	657.087	0	19.5208	0.0978593	0	1653.56	1943.38	0	0
1727	20180823DCIS002	spot_012	1	1	187	0.849868298	53.56458282	28.22827339	1339	806	1162	531	0	873.024	3133.65	382.565	0	0	0	761.938	9361.37	0	0
1729	20180823DCIS002	spot_012	1	1	203	0.935910285	137.4547577	48.41685104	1423	2829	1162	74	0	137.784	3492.42	0	0	13.3545	0	1564.01	4990.05	0	0
1730	20180823DCIS002	spot_012	1	1	220	0.946552396	76.89497375	24.80248642	1588	2502	1162	77	0	20.1688	660.124	0.194805	20.0519	26.8663	0	3215.81	2029.16	0	2.64217
1736	20180823DCIS002	spot_012	1	1	190	0.979276598	59.39123535	12.0283432	2563	2289	1160	70	0	53.4714	653.567	0	12.2286	1.90886	954.371	7400.29	2130.71	0	0
1738	20180823DCIS002	spot_012	1	1	165	0.388542891	41.80836487	38.52350616	1094	2270	1159	767	16.4641	1090.95	2202.43	0	0.508475	0	11.6323	75.2581	13593.8	0	0
1739	20180823DCIS002	spot_012	1	1	163	0.752252519	48.89092255	32.21300507	1840	3356	1159	663	52.5777	1838.28	5670.67	0	0	0	4161.72	29.8341	5755.77	0	0
1743	20180823DCIS002	spot_012	1	1	202	0.696205735	47.0891304	33.80257034	2126	1792	1157	932	0	1339.31	2766.37	2903.56	0	0	0.158798	136.814	4450.61	0	0
1744	20180823DCIS002	spot_012	1	1	214	0.928007901	62.15876007	23.15790176	2807	2805	1157	43	34.8837	1048.28	5779.34	0	0	0	315.558	0.162791	16074.1	0	0
1746	20180823DCIS002	spot_012	1	1	208	0.97868377	301.5137939	61.92280197	2972	926	1156	17	431.882	2688.88	4756.18	0	0	0	0	485.529	11655	0	0
1747	20180823DCIS002	spot_012	1	1	187	0.984186709	264.6404419	46.87687683	2020	2031	1155	478	11.205	1017.54	886.933	0	0	0	6908.54	11.0481	5203.13	0	0.00291545
1752	20180823DCIS002	spot_012	1	1	170	0.508138359	43.43453979	37.40910339	1063	2621	1154	193	704.513	132.943	3588.66	0	0	0	1014.66	18.2746	37532.5	0	0
1758	20180823DCIS002	spot_012	1	1	186	0.78572154	52.32816315	32.36917496	1186	2275	1151	740	29.0392	2343.41	1288.7	0	0	0	0	0.336486	8181.27	0	0
1759	20180823DCIS002	spot_012	1	1	152	0.587831974	43.42949677	35.13372803	1295	639	1151	589	722.428	279.628	1156.69	0	0	0	0	15.6299	4639.42	0	0
1760	20180823DCIS002	spot_012	1	1	172	0.962855875	145.2251129	39.21308517	1653	3151	1151	756	0	547.299	4473.17	0	0	0	0	398.665	10965.8	0	0.0196078
1770	20180823DCIS002	spot_012	1	1	172	0.364916503	41.51511002	38.65224075	1406	585	1146	759	872.893	1027.62	2170.61	5691.01	0	0	0	16.5599	5076.71	0	0
1772	20180823DCIS002	spot_012	1	1	172	0.889778078	132.7710266	60.59582138	2024	2338	1144	811	81.2478	1858.97	2324.83	0	0.564735	0	1.27004	22.0284	18014.4	0	8.45033
1773	20180823DCIS002	spot_012	1	1	164	0.690640271	46.99760818	33.98859787	2087	1515	1144	621	113.572	2184.51	1543.05	0	0	0	486.519	39.2142	3920.34	0	0
1775	20180823DCIS002	spot_012	1	1	186	0.870288908	56.5378685	27.84725189	1117	1556	1143	310	0	2979.88	1294.77	0	1.13226	0	334.103	179.2	6775.58	0	0
1777	20180823DCIS002	spot_012	1	1	167	0.991223156	366.2508545	48.41810226	1930	3457	1143	879	102.939	597.451	4197.48	0	0	0	5023.89	136.208	2853.46	0	0.0561798
1782	20180823DCIS002	spot_012	1	1	167	0.693849862	47.80210114	34.42323685	1428	2357	1139	1013	0.047384	2252.39	582.266	0.0128332	0	0	0	4.45212	3666.76	0	0
1784	20180823DCIS002	spot_012	1	1	180	0.648207307	44.35429764	33.77419662	1894	3358	1138	632	0	1431.21	4409.8	0	0	0	88.7025	126.763	5408.44	0	0
1790	20180823DCIS002	spot_012	1	1	169	0.721077204	49.51032639	34.30346298	1880	3472	1135	638	0	962.081	2856.65	0	0	0	0	0.432602	2648.55	0	0
1792	20180823DCIS002	spot_012	1	1	168	0.67316854	44.82490921	33.1475296	133	1544	1134	91	0	6.69231	2180.64	0	0	104.111	0	3919.09	2828.28	0	0.181058
1794	20180823DCIS002	spot_012	1	1	187	0.872749925	58.40468597	28.51127052	2581	1731	1134	136	0	7.77206	1170.89	0	0	0.691877	0	196.331	5311.41	0	0
1795	20180823DCIS002	spot_012	1	1	228	0.862745702	53.84098053	27.22404861	3148	2538	1134	21	0	156.095	1122.9	0	0	50.6654	153.524	0.047619	2226.62	0	0
1798	20180823DCIS002	spot_012	1	1	178	0.809311569	51.07004929	29.99750328	988	2477	1133	12	0	0	845.236	0	0	0.404762	0	5323.58	1660.91	0	0
1800	20180823DCIS002	spot_012	1	1	204	0.744284153	48.71731186	32.53649521	1802	3349	1132	158	0	1768.03	4936.04	0	0	0	0	375.418	6878.34	0	0
1801	20180823DCIS002	spot_012	1	1	166	0.728533268	49.38985443	33.83256149	2112	3392	1132	687	0.117904	399.873	5899.14	137.077	0	0	23540.9	1049.88	9524.9	0	0
1803	20180823DCIS002	spot_012	1	1	175	0.870120823	53.59420013	26.41328239	2955	819	1132	604	7.28808	172.053	5709.05	0	0	0	0	271.492	9326.71	0	0
1804	20180823DCIS002	spot_012	1	1	168	0.862896979	51.19238281	25.8716011	3243	1085	1132	540	3100.59	2549.16	5065.9	0	0	0	0	593.987	11325.8	0	0
1809	20180823DCIS002	spot_012	1	1	221	0.779172659	56.28705978	35.28125763	1000	2952	1130	483	8.92132	3911.19	6242.98	0	69.2008	6.22409	0	2608.72	6315.24	4.91188	0
1810	20180823DCIS002	spot_012	1	1	165	0.747016549	50.6824913	33.69399643	2388	2424	1130	614	540.378	5678.84	1548.7	0	21.1498	0	0	981.153	3858.64	0	0
1816	20180823DCIS002	spot_012	1	1	178	0.662902117	45.98504639	34.42928314	2594	1900	1127	727	577.854	106.967	3748.23	0	0	0	0	109.043	10471.7	0	0
1820	20180823DCIS002	spot_012	1	1	161	0.986636639	216.5638275	35.2860527	2070	997	1126	789	0	2361.36	4978.48	3700.56	5394.74	1661.6	19998.7	2119.98	4512.75	0	0
1821	20180823DCIS002	spot_012	1	1	179	0.648338318	47.17837524	35.91936874	1571	1830	1125	698	124.738	1682.34	3019.9	3207.48	0	0	0.0401146	68.8739	12609.4	0	0
1823	20180823DCIS002	spot_012	1	1	198	0.909376681	60.9800148	25.36607742	1266	386	1124	276	263.188	379.808	5621.25	2.07609	0	0	0	738.667	3781.98	0	0.691892
1824	20180823DCIS002	spot_012	1	1	169	0.632534981	43.96158981	34.04964828	3157	1321	1124	20	517.3	1895.7	5967.31	0	0	0	0	1548.9	16138.6	0	0
1826	20180823DCIS002	spot_012	1	1	174	0.844943285	56.15863419	30.03677559	1973	2410	1123	365	74.0685	1608.91	1679.25	0	0	0	0	2.29589	4539.84	0	0
1827	20180823DCIS002	spot_012	1	1	220	0.903417349	64.42099762	27.62129021	663	2263	1123	107	0	18.271	695.943	0	0.691589	26.2719	0	1526.36	1857.84	0	0.0483384
1831	20180823DCIS002	spot_012	1	1	171	0.778955519	45.62342072	28.60949707	1797	2822	1121	786	3100.21	2335.94	2099.35	0	0	0	0	32.3524	8886.63	0	0
1836	20180823DCIS002	spot_012	1	1	162	0.99449265	389.2095032	40.7915802	1603	2033	1118	818	475.277	2836.02	834.53	2677.66	0	0	0	0.42176	4406.62	4.32995	0
1838	20180823DCIS002	spot_012	1	1	182	0.994682491	338.4041138	34.85186386	1933	2734	1116	636	0	941.072	4100.28	0	0	1.8848	0	94.033	7314.45	0	3.07868
1839	20180823DCIS002	spot_012	1	1	170	0.783043385	49.0234642	30.49098206	2322	836	1116	18	0.277778	932.333	1536.12	0	0	0	0.0555556	187.611	3008.33	0	0
1843	20180823DCIS002	spot_012	1	1	249	0.72403127	54.82582092	37.81705093	1989	2024	1115	758	69.6649	1049.37	1643.81	0	187.026	20.7263	12569.2	55.8298	6511.96	0	0
1844	20180823DCIS002	spot_012	1	1	223	0.793046713	58.29912567	35.51354599	2025	3124	1115	68	0	1.27941	1042.34	0	0	0	0	1663.63	1601.62	0	0
1849	20180823DCIS002	spot_012	1	1	207	0.857622862	60.56320572	31.14639473	870	2852	1114	181	0	174.492	3905.54	0	3.0442	0.625	0	851.845	2674.75	805.344	5.79523
1850	20180823DCIS002	spot_012	1	1	189	0.763016522	49.02769089	31.69046783	1184	3267	1114	69	0	10.5072	2323.01	0	0	0	0	254.826	2020.35	0	0
1862	20180823DCIS002	spot_012	1	1	165	0.835163713	53.15385818	29.23469734	2554	2508	1111	707	224.242	5145.44	4304.08	0	112.519	12.9414	1082.57	626.847	5357.19	0	0
1867	20180823DCIS002	spot_012	1	1	170	0.841362	55.1009903	29.78054428	989	1639	1108	662	890.168	1422.25	2787.6	0	0	0	3801.29	53.9063	6168.52	0	0
1871	20180823DCIS002	spot_012	1	1	164	0.688138962	45.67844772	33.14331818	1806	786	1107	381	466.509	604.567	1307.35	0	0	0	0	1.22572	9571.66	0	0
1873	20180823DCIS002	spot_012	1	1	170	0.955949068	159.0832214	46.69610596	2475	3225	1105	416	0	2117.46	6730.57	0	0	0	0	380.543	7440.5	0	0
1876	20180823DCIS002	spot_012	1	1	174	0.539262056	45.72790146	38.50920486	1383	3450	1104	263	0.38403	822.034	3751.05	0	0	0	0	224.654	6374.39	0	0
1877	20180823DCIS002	spot_012	1	1	169	0.854235232	52.5508461	27.32048416	1466	1026	1104	708	0	1314.81	2036.73	0	0.0960452	0	0.0988701	27.661	4121.82	0	0
1878	20180823DCIS002	spot_012	1	1	161	0.61881429	46.44339752	36.48302078	1462	3211	1104	583	96.518	2350.24	7955.08	0	0	0	0	544.803	10111.9	0	0
1879	20180823DCIS002	spot_012	1	1	168	0.977235556	212.3360901	45.04864883	2178	1686	1104	285	22.5088	2161.65	3609.38	0	0	0	5373.33	145.368	7873.34	0	0
1881	20180823DCIS002	spot_012	1	1	171	0.786340475	49.01929855	30.28379631	1574	1195	1104	42	0	453.976	613.853	0	0.142857	0.0212014	0	620.5	1610.34	0	0
1883	20180823DCIS002	spot_012	1	1	264	0.980823159	94.25769806	18.37080002	1523	1431	1102	13	0	51.9231	810.313	0	0	73.0658	0	2019.77	1764.05	0	0
1888	20180823DCIS002	spot_012	1	1	158	0.717708647	45.61749649	31.76544952	1291	2158	1100	625	0	1402.89	734.931	0	0	0	1438.26	131.67	5153.48	0	0
1889	20180823DCIS002	spot_012	1	1	180	0.899954855	58.26427841	25.40224075	2384	3182	1100	24	0	72.0833	5119.17	0	0	0	797.042	1049.04	7117.48	0	0
1890	20180823DCIS002	spot_012	1	1	193	0.997744739	558.7677002	37.50583267	2743	1464	1100	221	0	695.995	1608.38	0	18.5158	2.16124	57.6516	4903.45	7025.44	0	0
1897	20180823DCIS002	spot_012	1	1	169	0.826101482	51.44524765	28.99049759	2252	74	1097	783	339.318	59.4432	3521.93	0	0	0	1.15453	74.6616	2628.67	0	0
1901	20180823DCIS002	spot_012	1	1	165	0.671421051	44.90581894	33.2786293	2192	834	1096	680	183.876	1747.86	5429.66	0	39.0882	4.4233	4781.31	817.84	5702.54	0	0
1906	20180823DCIS002	spot_012	1	1	172	0.593409359	42.26764297	34.02126312	1778	2653	1095	18	0	2.11111	1003.54	0	0	15.7662	0	9322.78	1816.9	0	2.11579
1907	20180823DCIS002	spot_012	1	1	191	0.891526222	58.41888046	26.46194458	794	1521	1094	595	358.492	2336.33	5328.46	0	0	0	0	835.415	13942.3	0	0
1908	20180823DCIS002	spot_012	1	1	247	0.94454062	76.39743042	25.08850479	953	1481	1094	320	0	158.306	1696.26	0	131.212	87.9139	0	15373.5	2663.87	0	0
1909	20180823DCIS002	spot_012	1	1	176	0.824396551	49.7804451	28.17636108	1638	1807	1093	648	768.964	6368.08	3090.62	0	5.96296	1.74281	0	1304.25	8416.6	0	0
1911	20180823DCIS002	spot_012	1	1	150	0.56792742	41.39930344	34.07488251	1571	804	1092	521	1750.03	258.881	5974.56	0	0	0	2876.14	575.276	11832.1	0	0
1912	20180823DCIS002	spot_012	1	1	210	0.991262078	331.9558411	43.78730392	1617	2744	1092	206	0	68.8641	1535.79	0	0.5	2.12113	0	5223.29	2182.22	0	0
1913	20180823DCIS002	spot_012	1	1	170	0.869893372	55.47550201	27.3627224	2104	417	1092	40	0	80.425	678.549	0	0	0	0	3514.75	1804.84	0	0
1914	20180823DCIS002	spot_012	1	1	169	0.62646395	42.56125259	33.17438507	193	1664	1091	150	0	7.28667	1116.5	0	0	0	0	1562.25	1884.63	0	0
1915	20180823DCIS002	spot_012	1	1	171	0.784641504	49.60770035	30.75428391	202	1626	1091	100	0	15.6	1106.16	0	11.12	9.13898	0	676.92	2026.67	0	0
1916	20180823DCIS002	spot_012	1	1	164	0.972789347	201.7640228	46.74697113	1030	1572	1089	590	14.9441	1447.27	1300.58	0	0	0	0	14.0847	18306.5	0	0
1917	20180823DCIS002	spot_012	1	1	179	0.830713749	52.39481735	29.16818428	1936	1733	1088	450	0	3445.9	989.197	0	0	0	0	108.847	4192.94	0	0
1918	20180823DCIS002	spot_012	1	1	162	0.583088219	42.92038727	34.8689003	2010	662	1088	636	2842.95	1783.42	700.192	0	0	0	0	1.00629	24306.3	0	0
1922	20180823DCIS002	spot_012	1	1	182	0.857242286	53.53962326	27.56825829	610	658	1086	19	0	70.4211	1259.11	0	0	0	0	28	1775.19	0	402.836
1924	20180823DCIS002	spot_012	1	1	181	0.873685777	56.61602402	27.54316521	1750	1916	1086	647	41.2411	4148.83	2801.27	0	1331.99	157.784	4257.29	3105.88	8359.74	0	0
1925	20180823DCIS002	spot_012	1	1	231	0.868015409	62.07808304	30.82408142	2466	105	1086	365	14.2329	264.948	2001.95	0	0	0	0	473.956	2633.81	0	0
1926	20180823DCIS002	spot_012	1	1	178	0.990133226	247.7552795	34.71775055	745	2324	1085	39	0	0	970.494	0	0	78.8234	0	1024.49	1657.89	0	33.817
1928	20180823DCIS002	spot_012	1	1	177	0.736105621	46.6554718	31.57953453	1446	1936	1085	666	182.83	1504.2	4705.62	0	109.222	4.125	14098.9	84.7012	6076.11	0	0
1929	20180823DCIS002	spot_012	1	1	168	0.915130913	50.93456268	20.53461456	2899	1559	1085	785	3031.64	4317.38	4903.89	0	0	0	2111.04	357.25	10457.3	0	0
1932	20180823DCIS002	spot_012	1	1	152	0.980897129	191.7816772	37.30671692	1724	2809	1083	856	425.862	1567.15	1912.57	0	0	0	0.313084	54.236	16660.1	0	0
1933	20180823DCIS002	spot_012	1	1	151	0.566307306	44.14108658	36.38082504	2496	2667	1083	700	50.1686	3830.63	3597.65	0.227143	363.974	14	25680.6	965.38	10275.7	0	0
1935	20180823DCIS002	spot_012	1	1	154	0.606476784	43.03623581	34.21816254	1836	813	1082	958	370.722	1320.07	3686.12	0	0	0	0	296.522	10265.4	0	0
1938	20180823DCIS002	spot_012	1	1	161	0.812439978	46.27243805	26.97890472	629	2043	1081	275	0	2263.82	6284.52	0	9.80364	1.84951	13161.9	888.582	5993.72	0	0
1939	20180823DCIS002	spot_012	1	1	156	0.590428472	39.80095291	32.12295151	1729	3553	1080	974	0	1261.83	3313.02	0	0	0	4552.61	633.304	3409.84	0	0
1944	20180823DCIS002	spot_012	1	1	187	0.914559722	64.60128021	26.12804604	2222	2757	1079	24	0	46.3333	2588.7	0	0	0	0	568.875	4363.41	0	0
1945	20180823DCIS002	spot_012	1	1	158	0.586264372	41.98775864	34.01511383	2550	3138	1079	484	0	59.6715	7158.13	0	0	0	0	154.492	10914.4	0	0
1950	20180823DCIS002	spot_012	1	1	165	0.3848207	39.57206345	36.52467346	1795	2787	1077	710	96.0085	2143.27	3694.34	0	0	0	0	101.685	8435.15	0	0
1953	20180823DCIS002	spot_012	1	1	161	0.549549699	42.20099258	35.25728607	2992	2539	1076	680	5399.62	1617.75	6070.7	0	0	0	0	463.932	5476.09	0	0
1954	20180823DCIS002	spot_012	1	1	196	0.868317962	59.20769119	29.36748695	2750	2111	1076	164	0	8.4939	472.493	0	1182.41	1692.86	0	210.012	1785.66	0	0
1956	20180823DCIS002	spot_012	1	1	177	0.918434441	59.33830643	23.47265053	2449	2726	1075	80	0	79.45	3117.63	0	0	0	0	39.6375	4977.95	0	0
1959	20180823DCIS002	spot_012	1	1	155	0.591976702	42.66710281	34.38776398	1159	861	1074	205	17.9854	1336.01	3139.17	0	0	0	663.937	108.937	4762.7	0	0
1961	20180823DCIS002	spot_012	1	1	249	0.935835004	77.35896301	27.26426888	1227	454	1074	58	0	65.2586	2727.1	0	0	0	0	823.241	4125.28	0	1.62672
1965	20180823DCIS002	spot_012	1	1	157	0.869304061	52.38214493	25.89133072	1277	336	1072	303	0	280.492	7131.66	1121.16	0	0.3241	0	992.132	4917.47	0	95.2869
1966	20180823DCIS002	spot_012	1	1	158	0.72679919	45.20848846	31.05145073	2195	2319	1072	22	0	0	617.408	0	0	0	0	26.2273	3354.01	0	0
1967	20180823DCIS002	spot_012	1	1	156	0.796735406	47.43626022	28.6670742	2542	2448	1072	506	415.733	1019.34	824.526	0	0	0	5945.92	1.67984	6157.55	0	0
1969	20180823DCIS002	spot_012	1	1	178	0.869537354	50.56150436	24.97066879	2049	742	1071	398	1788.52	2136.18	4075.4	0	0.175879	0	4619.82	200.945	11071	0	0
1973	20180823DCIS002	spot_012	1	1	171	0.764200747	48.78471375	31.4650898	1270	1962	1069	35	0	348.114	1017.9	0	0	0	0	0	6316.57	0	0
1975	20180823DCIS002	spot_012	1	1	197	0.621425211	47.12539673	36.92149735	2401	3023	1069	71	0	58.2535	5330.72	0	0	0	0	466.394	5055.97	0	0
1976	20180823DCIS002	spot_012	1	1	188	0.945227087	173.3084259	56.57019806	1714	1604	1067	391	0.00255754	2412.05	2320.63	0	0	0	0	1161.22	6800.25	0	0
1982	20180823DCIS002	spot_012	1	1	165	0.76359731	47.34430313	30.5698719	1178	2975	1065	212	0.976415	208.703	3520.71	31.1321	26.9811	2.4514	0	899.609	3320.79	0	0
1986	20180823DCIS002	spot_012	1	1	164	0.787323296	47.5160141	29.29553986	1168	1351	1063	630	60.3841	100.848	3641.43	0	0	0.0192719	0	77.4111	9032.5	0	0
1989	20180823DCIS002	spot_012	1	1	150	0.697927535	43.90624619	31.44426346	1007	664	1061	604	296.536	2292.37	8832.01	0.27649	1667.02	166.694	3215.88	5389.22	10874.9	0	136.903
1992	20180823DCIS002	spot_012	1	1	156	0.787027895	46.42848969	28.64254379	1835	3112	1061	781	576.155	1450.29	4718.43	0	0	0	14350.6	418.391	6338.54	0	0
1996	20180823DCIS002	spot_012	1	1	160	0.968044758	158.2321472	39.68105316	1822	3323	1058	610	545.567	2721.36	5291.29	0	0	1.0161	4540.86	322.618	5743.4	0	0
1998	20180823DCIS002	spot_012	1	1	168	0.973011076	197.5617371	45.5890274	2215	807	1057	895	628.78	4054.34	4214.83	0.00223464	1.60559	0	0	386.303	2505.48	0	0
2000	20180823DCIS002	spot_012	1	1	183	0.682426751	45.54689026	33.29267883	49	1552	1056	723	0	13.8437	1607.49	0	23.6874	13.6673	0	1785.99	2421.4	0	0
2003	20180823DCIS002	spot_012	1	1	179	0.797479033	51.7042923	31.19561195	1984	698	1056	349	2340.23	2899.31	949.582	0	0	0	0	1.87679	23135.4	0	0
2004	20180823DCIS002	spot_012	1	1	167	0.838650882	48.48346329	26.40745735	2051	1552	1056	928	0	2799.7	1332.87	0	0	0	0	3.62716	3735.37	0	0
2005	20180823DCIS002	spot_012	1	1	182	0.789100289	48.50147629	29.79272842	2307	994	1056	286	361.287	1543.64	6001.27	0	1.1014	0	1.95804	971.059	4426.89	0	0
2007	20180823DCIS002	spot_012	1	1	166	0.464693576	42.09277344	37.27195358	2081	737	1055	560	2366.96	3367.9	2220.79	1.29821	0.7625	0	0	779.629	13600.6	0	0
2010	20180823DCIS002	spot_012	1	1	170	0.78367424	50.39790344	31.30577087	2122	2623	1054	789	112.101	10552.4	2953.73	0	0	0	0	91.5855	8299.67	0	0
2011	20180823DCIS002	spot_012	1	1	197	0.916230023	62.94448471	25.21887398	2238	717	1054	67	0	62.1194	368.95	0	11.8806	32.4248	0	427.194	1742.73	0	0
2015	20180823DCIS002	spot_012	1	1	174	0.897208631	51.8119812	22.88053131	1805	3057	1054	12	0	163.917	2275.6	0	0	0	7886.92	8889.17	2487.91	118.464	77.468
2017	20180823DCIS002	spot_012	1	1	160	0.648655117	47.67182541	36.28218842	843	2933	1053	296	0	128.409	4022.45	0	0.422297	1.20438	0	143.666	2863.74	0	0
2018	20180823DCIS002	spot_012	1	1	152	0.99587822	408.2995911	37.03281784	1902	2373	1053	860	0.0174419	2632.02	1001.77	0	0	0.00271003	2390.73	10.7314	4599.59	0	0
2019	20180823DCIS002	spot_012	1	1	198	0.949850202	70.30420685	21.98449707	1745	1231	1052	103	0	75.4854	932.029	0	0.0291262	14.1889	0	214.748	8328.56	0	0
2020	20180823DCIS002	spot_012	1	1	160	0.757542491	48.65435791	31.76087761	2472	2628	1051	793	766.282	4564.3	3674.23	0	0	0	0	94.5032	6033.94	0	0
2023	20180823DCIS002	spot_012	1	1	216	0.861580372	57.37401199	29.12426186	2453	1869	1050	28	0	0	1532.98	0	0	0.00386847	0	275.179	4282.07	0	0
2026	20180823DCIS002	spot_012	1	1	177	0.680036843	49.29340744	36.14083862	2907	887	1049	215	8.71628	6573	4715.33	0	307.526	36.3088	1542.9	2472.26	10562.2	0	0
2029	20180823DCIS002	spot_012	1	1	165	0.781956077	46.49705124	28.98317146	1214	2318	1047	594	1790.5	3503.08	1609.3	0	0	0	0.771044	5.68518	12796.4	0	0
2030	20180823DCIS002	spot_012	1	1	156	0.987451732	215.2498779	33.9924736	1230	2162	1047	627	0	521.337	798.574	851.316	0	0	128.238	0.0414673	8621.12	0	0
2031	20180823DCIS002	spot_012	1	1	166	0.756241083	47.81480408	31.28489304	2476	785	1047	399	10.4411	902.995	1667.52	0	0	0	0	0.373434	4977.69	0	0
2033	20180823DCIS002	spot_012	1	1	182	0.846556127	51.554142	27.44224167	2054	180	1046	330	0.00909091	716.606	2687.71	0	0	0	0	37.5152	7242.74	0	0
2034	20180823DCIS002	spot_012	1	1	187	0.805281639	47.14530945	27.95209694	2556	1508	1046	38	0	192.447	2567.94	93.4211	0	0	0	303.737	12511.1	0	0
2036	20180823DCIS002	spot_012	1	1	182	0.994827092	490.8621521	49.86332703	3066	1283	1046	591	471.501	1886.28	3922.77	0	0	0	0	509.452	11442	0	0
2042	20180823DCIS002	spot_012	1	1	169	0.698366284	45.89570618	32.84941864	519	2744	1044	16	0	0	3380	0	0	0	0	102.25	2881.99	0	0
2043	20180823DCIS002	spot_012	1	1	164	0.780695021	49.59354401	30.9916153	2004	2065	1043	612	0	1737.6	1914.14	0	0	0	1022.89	143.567	10202.7	0	0
2045	20180823DCIS002	spot_012	1	1	186	0.888825834	58.12524414	26.6356144	2875	2799	1041	649	27.4915	4384.17	7275.72	2853.66	60.5701	2.50093	15.5501	3801.64	8350.43	0	0
2046	20180823DCIS002	spot_012	1	1	182	0.952883184	201.8763733	61.23666763	2936	2396	1041	321	0	155.028	2118.66	0	28.271	10.9907	0	8090.58	2699.05	0	0
2047	20180823DCIS002	spot_012	1	1	154	0.811622977	48.04438782	28.06665039	2506	3228	1041	549	6.42623	2117.13	3754.56	0	0.581056	0	273.339	637.632	6382.4	0	0
2048	20180823DCIS002	spot_012	1	1	161	0.68833071	44.23225403	32.08594513	1316	2130	1040	575	2653.66	5112.94	1023.74	0	0	0	5191.35	0.394783	10274	0	0
2049	20180823DCIS002	spot_012	1	1	183	0.757873595	51.66236496	33.70459747	2864	970	1040	313	0	220.121	8412.6	0	0	0	14.9329	1021.31	5680.73	0	0
2054	20180823DCIS002	spot_012	1	1	193	0.801429689	53.09851456	31.75763893	1567	2470	1038	76	0	107.105	1366.55	0	13.8026	12.6585	0	7383.22	1984.7	0	0
2056	20180823DCIS002	spot_012	1	1	190	0.888679743	55.99012375	25.67306328	1320	1307	1037	76	0	33.3947	742.693	0	154.421	35.0577	2.31579	9815.5	1631.55	0	0
2059	20180823DCIS002	spot_012	1	1	161	0.582896292	41.78685761	33.95376968	1155	905	1035	733	279.686	2520.65	3412.22	0	0.447476	0	0	885.22	4029.05	0	0
2060	20180823DCIS002	spot_012	1	1	189	0.81563884	51.38314819	29.72830582	1478	1057	1035	426	4.36854	1541.68	3376.37	0	0	0	0	388.993	9389.09	0	0
2063	20180823DCIS002	spot_012	1	1	172	0.68209368	43.55892181	31.85310555	2042	2179	1035	514	199.914	3668.09	1621.78	0	0	0	9889.97	62.4883	14727.1	0	0
2064	20180823DCIS002	spot_012	1	1	160	0.991761208	303.8631897	38.92505646	2479	2393	1035	967	0	1863.61	1793.81	0	0	0	0	27.3371	8625.03	0	0
2067	20180823DCIS002	spot_012	1	1	162	0.730028272	46.77661133	31.96792984	855	2125	1034	747	9.20214	425.689	4003.61	0	0	0	41.506	130.918	5034.4	0	0
2069	20180823DCIS002	spot_012	1	1	150	0.482743859	40.79063797	35.72287369	1829	1565	1034	693	568.043	2874.06	945.791	0	0	0	159.123	0.564214	4421.01	0	0
2070	20180823DCIS002	spot_012	1	1	182	0.901053071	61.95199966	26.86912727	2396	2718	1034	63	0	1626.33	1922.67	0	0	0	1121.52	48.9683	7878.7	0	0
2071	20180823DCIS002	spot_012	1	1	195	0.878709316	61.20722961	29.21771812	2713	2865	1034	119	0	88.8739	3225.6	0	0	0	0	1172.66	3113.5	0	0
2072	20180823DCIS002	spot_012	1	1	182	0.882116795	57.35886383	27.01778984	3162	1686	1034	670	0	3646.59	6258.8	0	526.401	514.365	3.83134	2404.31	10703.2	0	0
2073	20180823DCIS002	spot_012	1	1	172	0.930497706	64.05799866	23.46429253	1982	1042	1034	239	0	177.992	966.531	0	28.364	19.2639	0	1481.9	1662.94	0	0
2076	20180823DCIS002	spot_012	1	1	175	0.9881531	320.6589661	49.21199417	1091	1355	1032	420	345.026	230.879	7376.86	0	8.20238	6.5082	0.638095	953.593	10543.6	0	0
2082	20180823DCIS002	spot_012	1	1	167	0.822665274	50.0901947	28.47757721	1865	1573	1030	626	76.968	7056.97	2231.21	2.3754	0	0	0	19.5272	6502.72	0	0
2083	20180823DCIS002	spot_012	1	1	189	0.975217581	66.93779755	14.80984592	1537	2254	1029	440	7.31591	1159.07	1457.85	1.81591	0	0	0	5.57955	9288.12	0	0
2084	20180823DCIS002	spot_012	1	1	153	0.788349032	48.30073166	29.71597672	1990	2655	1029	340	596.2	1202.01	2091.72	0	0	0	0	1.74706	8810.34	0	0
2085	20180823DCIS002	spot_012	1	1	157	0.718046725	44.83556366	31.20532417	3155	1624	1029	598	191.64	6754.65	3231.24	0	0	0	0	562.88	11300.4	0	0
2088	20180823DCIS002	spot_012	1	1	149	0.526820838	39.43772125	33.52112961	1834	709	1027	620	3.86613	288.19	3031.77	0	0	0	7255.77	273.579	13245.7	0	0
2090	20180823DCIS002	spot_012	1	1	157	0.644518971	43.97290802	33.62117386	2587	2882	1027	148	195.358	3952.67	6182.67	0	119.5	7.85166	3683.84	3234.07	14331.8	0	0
2091	20180823DCIS002	spot_012	1	1	164	0.706091642	43.54140091	30.83255577	893	669	1026	270	270.644	2417.37	4918.72	134.137	575.626	74.0391	2552.31	1368.11	5477.34	0	79.6261
2093	20180823DCIS002	spot_012	1	1	153	0.956423163	148.3314056	43.31041336	1176	2204	1026	637	107.443	3451.87	800.979	0	0	0	0	3.29984	3727.53	0	0
2094	20180823DCIS002	spot_012	1	1	156	0.986224711	187.0233154	30.93570137	2143	110	1026	625	1.1104	1856.48	3478.36	0	0	0	0	38.0064	11408.8	0	0
2098	20180823DCIS002	spot_012	1	1	179	0.799975455	53.54964066	32.13153839	2009	3221	1025	495	1484.97	984.638	8521.17	0	0	0	0	851.634	3811.71	0	0
2107	20180823DCIS002	spot_012	1	1	162	0.671267152	44.84529495	33.24002838	1345	2651	1022	857	0	1167.67	7211.73	0	0	0	832.895	1608.56	6933.89	0	0
2109	20180823DCIS002	spot_012	1	1	174	0.968847871	147.721344	36.58418274	1989	2210	1021	601	1218.51	3385.5	3248.06	1.88852	0.326123	0	5571.11	65.2047	9183.83	0	0
2110	20180823DCIS002	spot_012	1	1	214	0.755764961	54.80765533	35.89040375	1994	1585	1021	279	37.2796	4567.92	2723.71	0	638.699	4.39528	7072.76	2622.94	4188.38	0	0
2112	20180823DCIS002	spot_012	1	1	175	0.592542291	43.35952377	34.92780304	1603	1942	1020	234	69.7991	2877.41	3312.21	0	0	0	0	75.0983	14568.2	0	0
2113	20180823DCIS002	spot_012	1	1	160	0.995988309	397.8823547	35.60372162	2967	876	1020	497	477.167	829.423	1782.16	0	0	0	0	18.0744	16125.6	0	0
2114	20180823DCIS002	spot_012	1	1	160	0.989415526	283.7129822	41.16962051	2998	653	1020	416	1614.04	3155.56	5708.48	0	0.165865	0	0	1709.69	10811	0	0
2115	20180823DCIS002	spot_012	1	1	181	0.996105015	339.744873	29.95700073	3017	967	1020	617	274.59	2188.63	9852.2	0	9.35818	2.55597	8727.07	1591.83	11873.1	0	0
2116	20180823DCIS002	spot_012	1	1	166	0.850937366	52.10503006	27.36906242	3236	1684	1020	669	0	2646.62	3363.44	1094.13	0	0	0	106.436	3149.94	0	0
2117	20180823DCIS002	spot_012	1	1	173	0.738623321	48.06427383	32.40100861	891	2637	1020	23	0	226	1255.69	0	0	317.976	3713	168.261	2507.19	1334.54	0
2119	20180823DCIS002	spot_012	1	1	153	0.199733898	38.78144073	38	1641	2931	1019	14	0	81.2143	1565.69	0	0	0.388571	0	64.1429	2261.54	0	0
2121	20180823DCIS002	spot_012	1	1	156	0.496165425	41.30363846	35.86097336	2236	2536	1019	359	973.15	2650.21	1727.58	0	0.824513	0	0	437.83	7522.32	0	0
2126	20180823DCIS002	spot_012	1	1	177	0.856586576	54.34685898	28.04316139	1501	2265	1018	793	3.53468	2361.76	1029.42	5005.26	0.278689	0	0	3.14502	3883.6	0	0
2127	20180823DCIS002	spot_012	1	1	189	0.56057477	42.38191605	35.09662628	2310	1807	1018	550	7.40182	369.576	3891.01	0	0	0	9.12909	354.418	7885.69	0	0
2130	20180823DCIS002	spot_012	1	1	171	0.946396768	153.1794128	49.47793961	1187	1981	1017	307	0.00977199	4535.76	3743.46	0	0	0	0	553.772	16031.1	0	0
2132	20180823DCIS002	spot_012	1	1	182	0.817123115	93.14053345	53.69209671	1175	1150	1016	828	0.280193	264.273	4409.57	0	151.243	31.2968	25330.8	482.312	3669.23	0	0.0294118
2133	20180823DCIS002	spot_012	1	1	159	0.608748734	43.89829254	34.82728577	1805	3132	1016	558	189.505	4807.43	9892.7	0	548.622	41.2805	10043.5	4222.59	6068.41	0	0
2134	20180823DCIS002	spot_012	1	1	169	0.836548448	49.54827881	27.14715385	2845	2848	1016	389	1138.81	3831.12	4034.96	0	0	0	0	105.321	9292.47	0	0
2135	20180823DCIS002	spot_012	1	1	162	0.460300446	38.88701248	34.52245712	2434	2676	1015	785	566.777	4225.22	1183.12	0	0	0	0	1.85987	4210.48	0	0
2138	20180823DCIS002	spot_012	1	1	195	0.922523081	62.16424942	23.99178696	2077	1085	1014	220	0	147.673	1349.91	39.1	0	5.28152	0	220.282	2116.88	0	0
2141	20180823DCIS002	spot_012	1	1	180	0.789321065	49.13239288	30.16633797	1808	1285	1013	238	0	196.546	404.904	0	17.4832	14.5393	0	693.441	1908.34	0	0
2142	20180823DCIS002	spot_012	1	1	161	0.605732262	43.04568481	34.25009537	1064	3356	1012	604	0	524.781	6268.82	0	0	0	0.513245	1709.09	13620.2	0	0
2143	20180823DCIS002	spot_012	1	1	169	0.990122139	323.5401306	45.36281586	2376	2818	1012	94	0	0.946809	987	0	28.6702	10.1118	0	102.287	2125.03	0	0.412104
2144	20180823DCIS002	spot_012	1	1	168	0.827210784	48.0994606	27.02669144	2602	1961	1012	595	433.351	704.134	4582.23	0.00840336	37.5983	22.7391	3088.1	1701.19	6201.22	0	0
2146	20180823DCIS002	spot_012	1	1	160	0.726736426	44.02500916	30.24150467	692	445	1011	256	0	239.055	1868.93	1.08203	72.7461	39.8489	396.379	1113.97	1660.19	0	6.73485
2147	20180823DCIS002	spot_012	1	1	161	0.993095875	270.7312622	31.75824165	3195	1678	1011	371	0	4787.98	6066.13	109.439	402.059	15.55	952.297	4890.91	7669.2	0	0
2149	20180823DCIS002	spot_012	1	1	163	0.841256082	52.80957794	28.55080414	1177	2118	1010	451	14.7073	3347.8	898.714	0	0	0	0	0	4005.86	0	0
2151	20180823DCIS002	spot_012	1	1	158	0.800756395	49.60861588	29.71507072	1818	1609	1010	736	1756.45	1952.39	1846.13	0	0	0	0	11.2582	4479.78	0	0
2152	20180823DCIS002	spot_012	1	1	202	0.938957095	65.2946167	22.46359062	1661	2588	1010	405	0	2073.97	1905.57	4.45926	1506.67	803.725	3343.79	15371.8	1921.56	0	4.74307
2157	20180823DCIS002	spot_012	1	1	174	0.925961673	56.99968719	21.52407455	495	2038	1008	696	0	664.195	5799.85	0	10.8764	25.1886	2734.81	2063.23	10298.5	0	0
2158	20180823DCIS002	spot_012	1	1	199	0.93895334	63.79829025	21.94944572	1598	2250	1008	624	4.50481	1700.24	1882.49	0	0	0	0	74.9728	4838.59	0	0
2159	20180823DCIS002	spot_012	1	1	164	0.63737756	44.07480621	33.96191406	1716	1142	1008	572	1412.16	1426.59	5813.08	0	852.042	262.742	726.969	3061.47	6909.62	775.362	2.02326
2161	20180823DCIS002	spot_012	1	1	187	0.903574824	60.65274429	25.98547173	626	2928	1007	221	0	43.5747	5260.66	0	0	9.95298	0	166.231	7763.94	2719.36	0
2162	20180823DCIS002	spot_012	1	1	174	0.899084389	53.39687729	23.37583733	2294	152	1007	540	0	422.324	2584.18	0	0	0	0	57.9278	4532.3	0	0
2164	20180823DCIS002	spot_012	1	1	163	0.707479596	45.02643204	31.82169914	923	746	1006	14	0	712.429	5941.72	0	0	0	0	1034.36	14326.6	0	15.051
2166	20180823DCIS002	spot_012	1	1	169	0.77907145	46.62243271	29.22924232	1930	1545	1006	875	701.408	3237.78	1492.39	68.3737	0	0	0	7.40571	4862.79	0	0
2168	20180823DCIS002	spot_012	1	1	149	0.646436036	43.76243973	33.38935089	1362	2875	1005	17	0	172.412	1919.33	0	0	0	0	51.3529	2506.3	0	0
2170	20180823DCIS002	spot_012	1	1	161	0.845305085	51.85106659	27.70319176	2604	2912	1005	172	0	1029.24	5178.3	0	0	0	8.31977	519.93	13041	0	0
2171	20180823DCIS002	spot_012	1	1	184	0.630186379	44.62548447	34.64918518	2308	2121	1005	71	0.0140845	18.1549	1764.03	372.662	0	0	4.07042	40.507	15491.2	0	0
2174	20180823DCIS002	spot_012	1	1	201	0.907149255	60.75637436	25.56683159	882	814	1004	65	0	155.985	1362.9	0	105	390.399	0	3816.37	1681.69	0	167.354
2175	20180823DCIS002	spot_012	1	1	153	0.467545748	40.69398117	35.97220993	1107	2769	1004	682	77.8607	3508.74	5896.89	0	0	0	2660.61	437.218	8329.65	0	0
2176	20180823DCIS002	spot_012	1	1	210	0.442578256	45.79807663	41.06850433	2325	47	1004	503	50.2465	142.111	3906.96	0	0	0	0	646.861	3634.07	0	0
2180	20180823DCIS002	spot_012	1	1	171	0.961968422	166.066864	45.36293411	1642	2198	1003	702	52.6268	1107.56	753.167	0	0	0	0	3.55983	7074.06	0	0
2181	20180823DCIS002	spot_012	1	1	167	0.989760339	240.4048004	34.3151741	1922	2402	1003	579	170.04	3002.41	1231.59	0	1.72193	0.282328	6024.83	497.487	5515.45	0	0
2182	20180823DCIS002	spot_012	1	1	162	0.383657426	41.71405792	38.52190781	2742	3020	1003	754	0	59.2878	6735.88	0	0	0	0	3553.71	2766.28	0	0
2183	20180823DCIS002	spot_012	1	1	178	0.753665805	43.96563721	28.89676094	2789	2306	1003	698	4270.06	4450.8	4640.86	0	0.34384	0	64.8238	489.579	9945.41	0	0
2185	20180823DCIS002	spot_012	1	1	170	0.988264501	220.3875885	33.66470718	1235	405	1002	556	861.13	632.092	7337.43	0	0	0	269.896	571.326	7296.31	0	1
2187	20180823DCIS002	spot_012	1	1	195	0.920437217	61.47065353	24.02829361	1722	3235	1002	47	0	104.83	2387.77	0	2.65957	0.302663	0	8560.04	1718.88	0	0
2191	20180823DCIS002	spot_012	1	1	154	0.450834066	38.38975525	34.26699448	2577	1480	1001	775	367.445	946.222	2021.02	2223.64	0	0	0	91.0142	10896.9	0	0
2192	20180823DCIS002	spot_012	1	1	238	0.828572333	62.37358856	34.92185211	1174	2702	1001	266	0	26.4286	1523.48	0	0	0	0	99.6278	5340.11	0	0
2194	20180823DCIS002	spot_012	1	1	175	0.759492338	47.30893326	30.77523041	403	919	1000	140	0	322.557	2701.99	0	0	0	0	907.836	1615.48	0	4420.24
2195	20180823DCIS002	spot_012	1	1	153	0.669687629	44.20650101	32.82964325	2012	1717	1000	833	0	1555.04	705.726	0	0	0	0	0.122449	7493.71	0	0
2199	20180823DCIS002	spot_012	1	1	170	0.917123616	58.03356552	23.13234901	1187	867	998	737	6.15332	1070.85	3114.15	0	0.0542741	0.0169133	0	205.102	4323.19	0	0
2201	20180823DCIS002	spot_012	1	1	166	0.984548271	220.4490051	38.60355377	2992	2503	998	721	2870.91	5359.58	4481.28	0	10.3828	0.34873	3957.14	1402.97	4342.67	0	0
[truncated: 223,087 more rows]
